# Supplementary material for: Single‐cell transcriptional consequences of leukaemogenic SETBP1 mutations
Source: Br J Haematol. 2026 Mar 25;208(6):2269–74. doi: 10.1111/bjh.70452 (PMC13267461; doi:10.1111/bjh.70452)
Supplement: Supplementary file 1 — Appendix S1. [file BJH-208-2269-s001.zip]

Archive with 4 entries (4 files):
- bjh70452-sup-0001-TableS1-S3-FigureS1-S4@3_Supplementary_Materials_260211.docx
- bjh70452-sup-0002-TableS1@Supplementary Table 1.xlsx
- bjh70452-sup-0003-TableS2@Supplementary Table 2.xlsx
- bjh70452-sup-0004-TableS3@Supplementary Table 3.xlsx
