# Supplementary material for: Single‐cell transcriptional consequences of leukaemogenic SETBP1 mutations
Source: Br J Haematol. 2026 Mar 25;208(6):2269–74. doi: 10.1111/bjh.70452 (PMC13267461; doi:10.1111/bjh.70452)
Supplement: Supplementary file 1 — Appendix S1. [file BJH-208-2269-s001.zip › bjh70452-sup-0002-TableS1@Supplementary Table 1.xlsx]

## Sheet: TableS1_dataset_nCellBy10XSampl
Table S1: Overview of samples generated in this study and published datasets utilised.
Source	Donor ID	SETBP1 mutation status	SETBP1 mutation	Tissue	Sex	Age range (years)	10X Assay	Sample ID	Number of cells post QC	scRNAseq EGA accession number	WGS ID	WGS coverage	WGS EGA accession number
This study	GOSH084	Germline hotspot-adjacent SETBP1 mutation	S867R	PBMC	female	3-10	scRNA 10x5'v2	SB_Leuk13234209	3425	EGAD00001015482	PD54849b	75X	EGAD00001015829
This study	GOSH084	Germline hotspot-adjacent SETBP1 mutation	S867R	PBMC	female	3-10	scRNA 10x5'v2	SB_Leuk13234210	3225	EGAD00001015482	PD54849b	75X	EGAD00001015829
This study	GOSH084	Germline hotspot-adjacent SETBP1 mutation	S867R	PBMC	female	3-10	scRNA 10x5'v2	SB_Leuk13234211	3259	EGAD00001015482	PD54849b	75X	EGAD00001015829
This study	GOSH084	Germline hotspot-adjacent SETBP1 mutation	S867R	PBMC	female	3-10	scRNA 10x5'v2	SB_NB11528275	194	EGAD00001015482	PD54849b	75X	EGAD00001015829
This study	GOSH084	Germline hotspot-adjacent SETBP1 mutation	S867R	PBMC	female	3-10	scRNA 10x5'v2	SB_NB11528276	235	EGAD00001015482	PD54849b	75X	EGAD00001015829
This study	GOSH084	Germline hotspot-adjacent SETBP1 mutation	S867R	PBMC	female	3-10	scRNA 10x5'v2	SB_NB11528277	307	EGAD00001015482	PD54849b	75X	EGAD00001015829
This study	GOSH084	Germline hotspot-adjacent SETBP1 mutation	S867R	PBMC	female	3-10	scRNA 10x5'v2	SB_NB11528278	431	EGAD00001015482	PD54849b	75X	EGAD00001015829
This study	BJ113	Germline hotspot-adjacent SETBP1 mutation	E862K	PBMC	female	3-10	scRNA 10x5'v2	MY.200531.14784992	3833	EGAD00001015482	PD66174a	45X	EGAD00001015829
This study	BJ113	Germline hotspot-adjacent SETBP1 mutation	E862K	PBMC	female	3-10	scRNA 10x5'v2	MY.200531.14784993	3643	EGAD00001015482	PD66174a	45X	EGAD00001015829
This study	BJ111	Germline hotspot SETBP1 mutation	G870S	PBMC	female	3-10	scRNA 10x5'v2	MY.200531.14784988	2482	EGAD00001015482	PD66162a	42X	EGAD00001015829
This study	BJ111	Germline hotspot SETBP1 mutation	G870S	PBMC	female	3-10	scRNA 10x5'v2	MY.200531.14784989	2356	EGAD00001015482	PD66162a	42X	EGAD00001015829
This study	BJ112	Germline hotspot SETBP1 mutation	G870S	PBMC	male	1-3	scRNA 10x5'v2	MY.200531.14784990	7628	EGAD00001015482	PD66163a	42X	EGAD00001015829
This study	BJ112	Germline hotspot SETBP1 mutation	G870S	PBMC	male	1-3	scRNA 10x5'v2	MY.200531.14784991	7961	EGAD00001015482	PD66163a	42X	EGAD00001015829
This study	BJ9	Germline hotspot SETBP1 mutation	I871T	PBMC	female	1-3	scRNA 10x5'v2	SB_NB13261534	5387	EGAD00001015482	PD60412b	106X	EGAD00001015829
This study	BJ9	Germline hotspot SETBP1 mutation	I871T	PBMC	female	1-3	scRNA 10x5'v2	SB_NB13261535	5527	EGAD00001015482	PD60412b	106X	EGAD00001015829
This study	BJ9	Germline hotspot SETBP1 mutation	I871T	PBMC	female	1-3	scRNA 10x5'v2	SB_NB13261536	245	EGAD00001015482	PD60412b	106X	EGAD00001015829
This study	BJ9	Germline hotspot SETBP1 mutation	I871T	PBMC	female	1-3	scRNA 10x5'v2	SB_NB13261537	6206	EGAD00001015482	PD60412b	106X	EGAD00001015829
Trinh et al., 2025	L061	Somatic hotspot SETBP1 mutation	G870S	PBMC	male	-	scRNA 10x5'v2	SB_Leuk13645525	8472	EGAD00001015452	PD61858a	41X	EGAD00001015453
Trinh et al., 2025	L067	Wild type SETBP1	wild-type	BM	male	3-10	scRNA 10x5'v2	SB_Leuk13645530	2031	EGAD00001015452	PD61857a	40X	EGAD00001015453
This study	BJ114	Wild type SETBP1	wild-type	PBMC	male	adult	scRNA 10x5'v2	MY.200531.14784994	6884	EGAD00001015482	PD66164a	48X	EGAD00001015829
This study	BJ114	Wild type SETBP1	wild-type	PBMC	male	adult	scRNA 10x5'v2	MY.200531.14784995	8196	EGAD00001015482	PD66164a	48X	EGAD00001015829
Wang et al., 2021 (GSE168732)	GSM5160432	Wild type SETBP1	wild-type	PBMC	male	1-6	scRNA 10x5'v2	GSM5160432	5366	-	-	-	-
Wang et al., 2021 (GSE168732)	GSM5160434	Wild type SETBP1	wild-type	PBMC	female	1-6	scRNA 10x5'v2	GSM5160434	4774	-	-	-	-
Wang et al., 2021 (GSE168732)	GSM5160435	Wild type SETBP1	wild-type	PBMC	female	1-6	scRNA 10x5'v2	GSM5160435	5236	-	-	-	-
