# Supplementary material for: Single‐cell transcriptional consequences of leukaemogenic SETBP1 mutations
Source: Br J Haematol. 2026 Mar 25;208(6):2269–74. doi: 10.1111/bjh.70452 (PMC13267461; doi:10.1111/bjh.70452)
Supplement: Supplementary file 1 — Appendix S1. [file BJH-208-2269-s001.zip › bjh70452-sup-0003-TableS2@Supplementary Table 2.xlsx]

## Sheet: Supplementary Table 2
Table S2: List of markers associated with germline SETBP1-mutated peripheral blood cells compared to corresponding normal counterparts
Ensembl ID	Gene symbol	DE Direction	Number of comparisons (cell types)	Average log2FC	Lineage	is_in_Shared_SETBP1_module	Gene module
ENSG00000100644	HIF1A	Up-regulated in germline SETBP1-mutated cells	2	1.05567	Myeloid	TRUE	Shared
ENSG00000179820	MYADM	Up-regulated in germline SETBP1-mutated cells	2	0.991695	Myeloid	TRUE	Shared
ENSG00000128016	ZFP36	Up-regulated in germline SETBP1-mutated cells	1	0.83682	Myeloid	TRUE	Shared
ENSG00000112149	CD83	Up-regulated in germline SETBP1-mutated cells	1	0.836368	Myeloid	TRUE	Shared
ENSG00000107968	MAP3K8	Up-regulated in germline SETBP1-mutated cells	2	0.791222	Myeloid	TRUE	Shared
ENSG00000131669	NINJ1	Up-regulated in germline SETBP1-mutated cells	1	0.78674	Myeloid	TRUE	Shared
ENSG00000134107	BHLHE40	Up-regulated in germline SETBP1-mutated cells	3	0.708228	Myeloid	TRUE	Shared
ENSG00000198355	PIM3	Up-regulated in germline SETBP1-mutated cells	3	0.708124	Myeloid	TRUE	Shared
ENSG00000168209	DDIT4	Up-regulated in germline SETBP1-mutated cells	2	0.697656	Myeloid	TRUE	Shared
ENSG00000011422	PLAUR	Up-regulated in germline SETBP1-mutated cells	1	0.668037	Myeloid	TRUE	Shared
ENSG00000161921	CXCL16	Up-regulated in germline SETBP1-mutated cells	1	0.665876	Myeloid	TRUE	Shared
ENSG00000081320	STK17B	Up-regulated in germline SETBP1-mutated cells	3	0.654935	Myeloid	TRUE	Shared
ENSG00000180530	NRIP1	Up-regulated in germline SETBP1-mutated cells	3	0.635091	Myeloid	TRUE	Shared
ENSG00000143384	MCL1	Up-regulated in germline SETBP1-mutated cells	1	0.615457	Myeloid	TRUE	Shared
ENSG00000120063	GNA13	Up-regulated in germline SETBP1-mutated cells	2	0.60107	Myeloid	TRUE	Shared
ENSG00000148344	PTGES	Up-regulated in germline SETBP1-mutated cells	1	0.595916	Myeloid	TRUE	Shared
ENSG00000140332	TLE3	Up-regulated in germline SETBP1-mutated cells	1	0.58966	Myeloid	TRUE	Shared
ENSG00000119508	NR4A3	Up-regulated in germline SETBP1-mutated cells	1	0.587852	Myeloid	TRUE	Shared
ENSG00000129355	CDKN2D	Up-regulated in germline SETBP1-mutated cells	1	0.561442	Myeloid	TRUE	Shared
ENSG00000163660	CCNL1	Up-regulated in germline SETBP1-mutated cells	2	0.560613	Myeloid	TRUE	Shared
ENSG00000147526	TACC1	Up-regulated in germline SETBP1-mutated cells	1	0.557621	Myeloid	TRUE	Shared
ENSG00000184588	PDE4B	Up-regulated in germline SETBP1-mutated cells	1	0.524611	Myeloid	TRUE	Shared
ENSG00000184007	PTP4A2	Up-regulated in germline SETBP1-mutated cells	3	0.510585	Myeloid	TRUE	Shared
ENSG00000008083	JARID2	Up-regulated in germline SETBP1-mutated cells	1	0.501134	Myeloid	TRUE	Shared
ENSG00000101782	RIOK3	Up-regulated in germline SETBP1-mutated cells	3	0.486825	Myeloid	TRUE	Shared
ENSG00000171988	JMJD1C	Up-regulated in germline SETBP1-mutated cells	2	0.486329	Myeloid	TRUE	Shared
ENSG00000099875	MKNK2	Up-regulated in germline SETBP1-mutated cells	1	0.483007	Myeloid	TRUE	Shared
ENSG00000075426	FOSL2	Up-regulated in germline SETBP1-mutated cells	1	0.475897	Myeloid	TRUE	Shared
ENSG00000163659	TIPARP	Up-regulated in germline SETBP1-mutated cells	1	0.472207	Myeloid	TRUE	Shared
ENSG00000029363	BCLAF1	Up-regulated in germline SETBP1-mutated cells	2	0.469422	Myeloid	TRUE	Shared
ENSG00000132475	H3F3B	Up-regulated in germline SETBP1-mutated cells	1	0.454303	Myeloid	TRUE	Shared
ENSG00000153922	CHD1	Up-regulated in germline SETBP1-mutated cells	2	0.453342	Myeloid	TRUE	Shared
ENSG00000165029	ABCA1	Up-regulated in germline SETBP1-mutated cells	1	0.440642	Myeloid	TRUE	Shared
ENSG00000116604	MEF2D	Up-regulated in germline SETBP1-mutated cells	1	0.428323	Myeloid	TRUE	Shared
ENSG00000179833	SERTAD2	Up-regulated in germline SETBP1-mutated cells	1	0.421711	Myeloid	TRUE	Shared
ENSG00000169155	ZBTB43	Up-regulated in germline SETBP1-mutated cells	1	0.419061	Myeloid	TRUE	Shared
ENSG00000146278	PNRC1	Up-regulated in germline SETBP1-mutated cells	1	0.413977	Myeloid	TRUE	Shared
ENSG00000120705	ETF1	Up-regulated in germline SETBP1-mutated cells	2	0.404412	Myeloid	TRUE	Shared
ENSG00000197329	PELI1	Up-regulated in germline SETBP1-mutated cells	2	0.399825	Myeloid	TRUE	Shared
ENSG00000082153	BZW1	Up-regulated in germline SETBP1-mutated cells	2	0.397192	Myeloid	TRUE	Shared
ENSG00000008294	SPAG9	Up-regulated in germline SETBP1-mutated cells	2	0.387255	Myeloid	TRUE	Shared
ENSG00000164924	YWHAZ	Up-regulated in germline SETBP1-mutated cells	2	0.380049	Myeloid	TRUE	Shared
ENSG00000126524	SBDS	Up-regulated in germline SETBP1-mutated cells	1	0.378342	Myeloid	TRUE	Shared
ENSG00000023287	RB1CC1	Up-regulated in germline SETBP1-mutated cells	1	0.376837	Myeloid	TRUE	Shared
ENSG00000070831	CDC42	Up-regulated in germline SETBP1-mutated cells	2	0.370283	Myeloid	TRUE	Shared
ENSG00000117614	SYF2	Up-regulated in germline SETBP1-mutated cells	1	0.366643	Myeloid	TRUE	Shared
ENSG00000108582	CPD	Up-regulated in germline SETBP1-mutated cells	1	0.366399	Myeloid	TRUE	Shared
ENSG00000156232	WHAMM	Up-regulated in germline SETBP1-mutated cells	1	0.349487	Myeloid	TRUE	Shared
ENSG00000144597	EAF1	Up-regulated in germline SETBP1-mutated cells	1	0.346996	Myeloid	TRUE	Shared
ENSG00000173575	CHD2	Up-regulated in germline SETBP1-mutated cells	1	0.34429	Myeloid	TRUE	Shared
ENSG00000140455	USP3	Up-regulated in germline SETBP1-mutated cells	1	0.344198	Myeloid	TRUE	Shared
ENSG00000133226	SRRM1	Up-regulated in germline SETBP1-mutated cells	2	0.341332	Myeloid	TRUE	Shared
ENSG00000072364	AFF4	Up-regulated in germline SETBP1-mutated cells	1	0.340247	Myeloid	TRUE	Shared
ENSG00000095794	CREM	Up-regulated in germline SETBP1-mutated cells	1	0.33876	Myeloid	TRUE	Shared
ENSG00000134758	RNF138	Up-regulated in germline SETBP1-mutated cells	1	0.333506	Myeloid	TRUE	Shared
ENSG00000072401	UBE2D1	Up-regulated in germline SETBP1-mutated cells	1	0.327314	Myeloid	TRUE	Shared
ENSG00000100393	EP300	Up-regulated in germline SETBP1-mutated cells	1	0.326303	Myeloid	TRUE	Shared
ENSG00000162889	MAPKAPK2	Up-regulated in germline SETBP1-mutated cells	1	0.326302	Myeloid	TRUE	Shared
ENSG00000089902	RCOR1	Up-regulated in germline SETBP1-mutated cells	1	0.323398	Myeloid	TRUE	Shared
ENSG00000101558	VAPA	Up-regulated in germline SETBP1-mutated cells	1	0.316285	Myeloid	TRUE	Shared
ENSG00000119318	RAD23B	Up-regulated in germline SETBP1-mutated cells	1	0.315555	Myeloid	TRUE	Shared
ENSG00000118503	TNFAIP3	Up-regulated in germline SETBP1-mutated cells	1	0.31547	Myeloid	TRUE	Shared
ENSG00000156675	RAB11FIP1	Up-regulated in germline SETBP1-mutated cells	1	0.312982	Myeloid	TRUE	Shared
ENSG00000113742	CPEB4	Up-regulated in germline SETBP1-mutated cells	1	0.311864	Myeloid	TRUE	Shared
ENSG00000143622	RIT1	Up-regulated in germline SETBP1-mutated cells	1	0.311811	Myeloid	TRUE	Shared
ENSG00000143862	ARL8A	Up-regulated in germline SETBP1-mutated cells	1	0.304429	Myeloid	TRUE	Shared
ENSG00000102580	DNAJC3	Up-regulated in germline SETBP1-mutated cells	1	0.303163	Myeloid	TRUE	Shared
ENSG00000109670	FBXW7	Up-regulated in germline SETBP1-mutated cells	1	0.30205	Myeloid	TRUE	Shared
ENSG00000104312	RIPK2	Up-regulated in germline SETBP1-mutated cells	1	0.30198	Myeloid	TRUE	Shared
ENSG00000160789	LMNA	Up-regulated in germline SETBP1-mutated cells	2	1.42188	Myeloid	FALSE	Germline - Myeloid (unique)
ENSG00000125148	MT2A	Up-regulated in germline SETBP1-mutated cells	1	1.32853	Myeloid	FALSE	Germline - Myeloid (unique)
ENSG00000123689	G0S2	Up-regulated in germline SETBP1-mutated cells	1	1.14788	Myeloid	FALSE	Germline - Myeloid (unique)
ENSG00000269028	MTRNR2L12	Up-regulated in germline SETBP1-mutated cells	3	1.09215	Myeloid	FALSE	Germline - Myeloid (unique)
ENSG00000044574	HSPA5	Up-regulated in germline SETBP1-mutated cells	1	0.960221	Myeloid	FALSE	Germline - Myeloid (unique)
ENSG00000142089	IFITM3	Up-regulated in germline SETBP1-mutated cells	2	0.941225	Myeloid	FALSE	Germline - Myeloid (unique)
ENSG00000155090	KLF10	Up-regulated in germline SETBP1-mutated cells	2	0.901755	Myeloid	FALSE	Germline - Myeloid (unique)
ENSG00000234961	AL133415.1	Up-regulated in germline SETBP1-mutated cells	3	0.900833	Myeloid	FALSE	Germline - Myeloid (unique)
ENSG00000189079	ARID2	Up-regulated in germline SETBP1-mutated cells	1	0.900767	Myeloid	FALSE	Germline - Myeloid (unique)
ENSG00000197728	RPS26	Up-regulated in germline SETBP1-mutated cells	2	0.891005	Myeloid	FALSE	Germline - Myeloid (unique)
ENSG00000137801	THBS1	Up-regulated in germline SETBP1-mutated cells	1	0.86728	Myeloid	FALSE	Germline - Myeloid (unique)
ENSG00000161835	GRASP	Up-regulated in germline SETBP1-mutated cells	1	0.856503	Myeloid	FALSE	Germline - Myeloid (unique)
ENSG00000123358	NR4A1	Up-regulated in germline SETBP1-mutated cells	1	0.843385	Myeloid	FALSE	Germline - Myeloid (unique)
ENSG00000167680	SEMA6B	Up-regulated in germline SETBP1-mutated cells	1	0.813122	Myeloid	FALSE	Germline - Myeloid (unique)
ENSG00000188042	ARL4C	Up-regulated in germline SETBP1-mutated cells	1	0.812281	Myeloid	FALSE	Germline - Myeloid (unique)
ENSG00000277443	MARCKS	Up-regulated in germline SETBP1-mutated cells	1	0.792186	Myeloid	FALSE	Germline - Myeloid (unique)
ENSG00000234745	HLA-B	Up-regulated in germline SETBP1-mutated cells	1	0.791358	Myeloid	FALSE	Germline - Myeloid (unique)
ENSG00000144655	CSRNP1	Up-regulated in germline SETBP1-mutated cells	1	0.787755	Myeloid	FALSE	Germline - Myeloid (unique)
ENSG00000160932	LY6E	Up-regulated in germline SETBP1-mutated cells	2	0.776519	Myeloid	FALSE	Germline - Myeloid (unique)
ENSG00000189067	LITAF	Up-regulated in germline SETBP1-mutated cells	2	0.723105	Myeloid	FALSE	Germline - Myeloid (unique)
ENSG00000124575	HIST1H1D	Up-regulated in germline SETBP1-mutated cells	1	0.717514	Myeloid	FALSE	Germline - Myeloid (unique)
ENSG00000149925	ALDOA	Up-regulated in germline SETBP1-mutated cells	1	0.710168	Myeloid	FALSE	Germline - Myeloid (unique)
ENSG00000257764	AC020656.1	Up-regulated in germline SETBP1-mutated cells	1	0.709143	Myeloid	FALSE	Germline - Myeloid (unique)
ENSG00000087903	RFX2	Up-regulated in germline SETBP1-mutated cells	1	0.7031	Myeloid	FALSE	Germline - Myeloid (unique)
ENSG00000115415	STAT1	Up-regulated in germline SETBP1-mutated cells	1	0.701489	Myeloid	FALSE	Germline - Myeloid (unique)
ENSG00000126709	IFI6	Up-regulated in germline SETBP1-mutated cells	1	0.684042	Myeloid	FALSE	Germline - Myeloid (unique)
ENSG00000168298	HIST1H1E	Up-regulated in germline SETBP1-mutated cells	2	0.682538	Myeloid	FALSE	Germline - Myeloid (unique)
ENSG00000069849	ATP1B3	Up-regulated in germline SETBP1-mutated cells	1	0.666676	Myeloid	FALSE	Germline - Myeloid (unique)
ENSG00000204525	HLA-C	Up-regulated in germline SETBP1-mutated cells	2	0.665539	Myeloid	FALSE	Germline - Myeloid (unique)
ENSG00000251562	MALAT1	Up-regulated in germline SETBP1-mutated cells	2	0.6639	Myeloid	FALSE	Germline - Myeloid (unique)
ENSG00000140105	WARS	Up-regulated in germline SETBP1-mutated cells	1	0.657896	Myeloid	FALSE	Germline - Myeloid (unique)
ENSG00000123146	ADGRE5	Up-regulated in germline SETBP1-mutated cells	2	0.64713	Myeloid	FALSE	Germline - Myeloid (unique)
ENSG00000147872	PLIN2	Up-regulated in germline SETBP1-mutated cells	2	0.643821	Myeloid	FALSE	Germline - Myeloid (unique)
ENSG00000185885	IFITM1	Up-regulated in germline SETBP1-mutated cells	2	0.639153	Myeloid	FALSE	Germline - Myeloid (unique)
ENSG00000172175	MALT1	Up-regulated in germline SETBP1-mutated cells	1	0.636729	Myeloid	FALSE	Germline - Myeloid (unique)
ENSG00000130522	JUND	Up-regulated in germline SETBP1-mutated cells	1	0.635438	Myeloid	FALSE	Germline - Myeloid (unique)
ENSG00000157601	MX1	Up-regulated in germline SETBP1-mutated cells	1	0.627484	Myeloid	FALSE	Germline - Myeloid (unique)
ENSG00000168036	CTNNB1	Up-regulated in germline SETBP1-mutated cells	3	0.624233	Myeloid	FALSE	Germline - Myeloid (unique)
ENSG00000161011	SQSTM1	Up-regulated in germline SETBP1-mutated cells	2	0.619978	Myeloid	FALSE	Germline - Myeloid (unique)
ENSG00000060558	GNA15	Up-regulated in germline SETBP1-mutated cells	1	0.615002	Myeloid	FALSE	Germline - Myeloid (unique)
ENSG00000173821	RNF213	Up-regulated in germline SETBP1-mutated cells	1	0.613666	Myeloid	FALSE	Germline - Myeloid (unique)
ENSG00000196126	HLA-DRB1	Up-regulated in germline SETBP1-mutated cells	2	0.61117	Myeloid	FALSE	Germline - Myeloid (unique)
ENSG00000167996	FTH1	Up-regulated in germline SETBP1-mutated cells	2	0.608231	Myeloid	FALSE	Germline - Myeloid (unique)
ENSG00000072694	FCGR2B	Up-regulated in germline SETBP1-mutated cells	1	0.6073	Myeloid	FALSE	Germline - Myeloid (unique)
ENSG00000206503	HLA-A	Up-regulated in germline SETBP1-mutated cells	3	0.604349	Myeloid	FALSE	Germline - Myeloid (unique)
ENSG00000026025	VIM	Up-regulated in germline SETBP1-mutated cells	2	0.598365	Myeloid	FALSE	Germline - Myeloid (unique)
ENSG00000124762	CDKN1A	Up-regulated in germline SETBP1-mutated cells	2	0.598271	Myeloid	FALSE	Germline - Myeloid (unique)
ENSG00000054967	RELT	Up-regulated in germline SETBP1-mutated cells	1	0.593544	Myeloid	FALSE	Germline - Myeloid (unique)
ENSG00000020633	RUNX3	Up-regulated in germline SETBP1-mutated cells	1	0.59217	Myeloid	FALSE	Germline - Myeloid (unique)
ENSG00000125347	IRF1	Up-regulated in germline SETBP1-mutated cells	2	0.588583	Myeloid	FALSE	Germline - Myeloid (unique)
ENSG00000161642	ZNF385A	Up-regulated in germline SETBP1-mutated cells	2	0.581906	Myeloid	FALSE	Germline - Myeloid (unique)
ENSG00000106546	AHR	Up-regulated in germline SETBP1-mutated cells	2	0.571142	Myeloid	FALSE	Germline - Myeloid (unique)
ENSG00000188906	LRRK2	Up-regulated in germline SETBP1-mutated cells	1	0.570853	Myeloid	FALSE	Germline - Myeloid (unique)
ENSG00000131051	RBM39	Up-regulated in germline SETBP1-mutated cells	2	0.565577	Myeloid	FALSE	Germline - Myeloid (unique)
ENSG00000162511	LAPTM5	Up-regulated in germline SETBP1-mutated cells	3	0.565524	Myeloid	FALSE	Germline - Myeloid (unique)
ENSG00000185650	ZFP36L1	Up-regulated in germline SETBP1-mutated cells	1	0.560446	Myeloid	FALSE	Germline - Myeloid (unique)
ENSG00000158710	TAGLN2	Up-regulated in germline SETBP1-mutated cells	1	0.560026	Myeloid	FALSE	Germline - Myeloid (unique)
ENSG00000172216	CEBPB	Up-regulated in germline SETBP1-mutated cells	1	0.557671	Myeloid	FALSE	Germline - Myeloid (unique)
ENSG00000112715	VEGFA	Up-regulated in germline SETBP1-mutated cells	1	0.55576	Myeloid	FALSE	Germline - Myeloid (unique)
ENSG00000069399	BCL3	Up-regulated in germline SETBP1-mutated cells	2	0.553356	Myeloid	FALSE	Germline - Myeloid (unique)
ENSG00000204592	HLA-E	Up-regulated in germline SETBP1-mutated cells	1	0.552181	Myeloid	FALSE	Germline - Myeloid (unique)
ENSG00000159128	IFNGR2	Up-regulated in germline SETBP1-mutated cells	1	0.545729	Myeloid	FALSE	Germline - Myeloid (unique)
ENSG00000198848	CES1	Up-regulated in germline SETBP1-mutated cells	1	0.545453	Myeloid	FALSE	Germline - Myeloid (unique)
ENSG00000135604	STX11	Up-regulated in germline SETBP1-mutated cells	3	0.543352	Myeloid	FALSE	Germline - Myeloid (unique)
ENSG00000139112	GABARAPL1	Up-regulated in germline SETBP1-mutated cells	1	0.536684	Myeloid	FALSE	Germline - Myeloid (unique)
ENSG00000186594	MIR22HG	Up-regulated in germline SETBP1-mutated cells	3	0.532132	Myeloid	FALSE	Germline - Myeloid (unique)
ENSG00000102760	RGCC	Up-regulated in germline SETBP1-mutated cells	1	0.531782	Myeloid	FALSE	Germline - Myeloid (unique)
ENSG00000105329	TGFB1	Up-regulated in germline SETBP1-mutated cells	1	0.528237	Myeloid	FALSE	Germline - Myeloid (unique)
ENSG00000167995	BEST1	Up-regulated in germline SETBP1-mutated cells	2	0.527106	Myeloid	FALSE	Germline - Myeloid (unique)
ENSG00000168264	IRF2BP2	Up-regulated in germline SETBP1-mutated cells	2	0.526947	Myeloid	FALSE	Germline - Myeloid (unique)
ENSG00000245532	NEAT1	Up-regulated in germline SETBP1-mutated cells	1	0.526428	Myeloid	FALSE	Germline - Myeloid (unique)
ENSG00000137309	HMGA1	Up-regulated in germline SETBP1-mutated cells	1	0.519914	Myeloid	FALSE	Germline - Myeloid (unique)
ENSG00000138166	DUSP5	Up-regulated in germline SETBP1-mutated cells	1	0.517406	Myeloid	FALSE	Germline - Myeloid (unique)
ENSG00000188820	CALHM6	Up-regulated in germline SETBP1-mutated cells	1	0.504904	Myeloid	FALSE	Germline - Myeloid (unique)
ENSG00000204642	HLA-F	Up-regulated in germline SETBP1-mutated cells	1	0.50484	Myeloid	FALSE	Germline - Myeloid (unique)
ENSG00000070961	ATP2B1	Up-regulated in germline SETBP1-mutated cells	1	0.502843	Myeloid	FALSE	Germline - Myeloid (unique)
ENSG00000145860	RNF145	Up-regulated in germline SETBP1-mutated cells	3	0.502434	Myeloid	FALSE	Germline - Myeloid (unique)
ENSG00000109971	HSPA8	Up-regulated in germline SETBP1-mutated cells	2	0.5019	Myeloid	FALSE	Germline - Myeloid (unique)
ENSG00000183696	UPP1	Up-regulated in germline SETBP1-mutated cells	1	0.498263	Myeloid	FALSE	Germline - Myeloid (unique)
ENSG00000132530	XAF1	Up-regulated in germline SETBP1-mutated cells	1	0.496138	Myeloid	FALSE	Germline - Myeloid (unique)
ENSG00000197872	FAM49A	Up-regulated in germline SETBP1-mutated cells	1	0.489465	Myeloid	FALSE	Germline - Myeloid (unique)
ENSG00000185262	UBALD2	Up-regulated in germline SETBP1-mutated cells	1	0.487814	Myeloid	FALSE	Germline - Myeloid (unique)
ENSG00000162645	GBP2	Up-regulated in germline SETBP1-mutated cells	1	0.487391	Myeloid	FALSE	Germline - Myeloid (unique)
ENSG00000080824	HSP90AA1	Up-regulated in germline SETBP1-mutated cells	1	0.487095	Myeloid	FALSE	Germline - Myeloid (unique)
ENSG00000116560	SFPQ	Up-regulated in germline SETBP1-mutated cells	2	0.485399	Myeloid	FALSE	Germline - Myeloid (unique)
ENSG00000101596	SMCHD1	Up-regulated in germline SETBP1-mutated cells	2	0.483347	Myeloid	FALSE	Germline - Myeloid (unique)
ENSG00000134046	MBD2	Up-regulated in germline SETBP1-mutated cells	3	0.481553	Myeloid	FALSE	Germline - Myeloid (unique)
ENSG00000184602	SNN	Up-regulated in germline SETBP1-mutated cells	1	0.479329	Myeloid	FALSE	Germline - Myeloid (unique)
ENSG00000284194	SCO2	Up-regulated in germline SETBP1-mutated cells	1	0.478232	Myeloid	FALSE	Germline - Myeloid (unique)
ENSG00000137959	IFI44L	Up-regulated in germline SETBP1-mutated cells	1	0.477768	Myeloid	FALSE	Germline - Myeloid (unique)
ENSG00000232956	SNHG15	Up-regulated in germline SETBP1-mutated cells	1	0.473571	Myeloid	FALSE	Germline - Myeloid (unique)
ENSG00000165233	CARD19	Up-regulated in germline SETBP1-mutated cells	1	0.46546	Myeloid	FALSE	Germline - Myeloid (unique)
ENSG00000105835	NAMPT	Up-regulated in germline SETBP1-mutated cells	2	0.459864	Myeloid	FALSE	Germline - Myeloid (unique)
ENSG00000189068	VSTM1	Up-regulated in germline SETBP1-mutated cells	2	0.459178	Myeloid	FALSE	Germline - Myeloid (unique)
ENSG00000113070	HBEGF	Up-regulated in germline SETBP1-mutated cells	2	0.458634	Myeloid	FALSE	Germline - Myeloid (unique)
ENSG00000133106	EPSTI1	Up-regulated in germline SETBP1-mutated cells	1	0.457573	Myeloid	FALSE	Germline - Myeloid (unique)
ENSG00000107263	RAPGEF1	Up-regulated in germline SETBP1-mutated cells	1	0.456134	Myeloid	FALSE	Germline - Myeloid (unique)
ENSG00000115977	AAK1	Up-regulated in germline SETBP1-mutated cells	1	0.454955	Myeloid	FALSE	Germline - Myeloid (unique)
ENSG00000152558	TMEM123	Up-regulated in germline SETBP1-mutated cells	1	0.454758	Myeloid	FALSE	Germline - Myeloid (unique)
ENSG00000108256	NUFIP2	Up-regulated in germline SETBP1-mutated cells	1	0.450675	Myeloid	FALSE	Germline - Myeloid (unique)
ENSG00000177954	RPS27	Up-regulated in germline SETBP1-mutated cells	2	0.448553	Myeloid	FALSE	Germline - Myeloid (unique)
ENSG00000196352	CD55	Up-regulated in germline SETBP1-mutated cells	1	0.448097	Myeloid	FALSE	Germline - Myeloid (unique)
ENSG00000170776	AKAP13	Up-regulated in germline SETBP1-mutated cells	1	0.444151	Myeloid	FALSE	Germline - Myeloid (unique)
ENSG00000109332	UBE2D3	Up-regulated in germline SETBP1-mutated cells	3	0.443007	Myeloid	FALSE	Germline - Myeloid (unique)
ENSG00000169564	PCBP1	Up-regulated in germline SETBP1-mutated cells	1	0.442801	Myeloid	FALSE	Germline - Myeloid (unique)
ENSG00000100941	PNN	Up-regulated in germline SETBP1-mutated cells	2	0.439315	Myeloid	FALSE	Germline - Myeloid (unique)
ENSG00000156587	UBE2L6	Up-regulated in germline SETBP1-mutated cells	1	0.436408	Myeloid	FALSE	Germline - Myeloid (unique)
ENSG00000168066	SF1	Up-regulated in germline SETBP1-mutated cells	1	0.434674	Myeloid	FALSE	Germline - Myeloid (unique)
ENSG00000002549	LAP3	Up-regulated in germline SETBP1-mutated cells	1	0.431807	Myeloid	FALSE	Germline - Myeloid (unique)
ENSG00000162654	GBP4	Up-regulated in germline SETBP1-mutated cells	1	0.431187	Myeloid	FALSE	Germline - Myeloid (unique)
ENSG00000117616	RSRP1	Up-regulated in germline SETBP1-mutated cells	1	0.429871	Myeloid	FALSE	Germline - Myeloid (unique)
ENSG00000113580	NR3C1	Up-regulated in germline SETBP1-mutated cells	1	0.429702	Myeloid	FALSE	Germline - Myeloid (unique)
ENSG00000135655	USP15	Up-regulated in germline SETBP1-mutated cells	2	0.429316	Myeloid	FALSE	Germline - Myeloid (unique)
ENSG00000073921	PICALM	Up-regulated in germline SETBP1-mutated cells	2	0.429257	Myeloid	FALSE	Germline - Myeloid (unique)
ENSG00000179218	CALR	Up-regulated in germline SETBP1-mutated cells	1	0.426534	Myeloid	FALSE	Germline - Myeloid (unique)
ENSG00000167470	MIDN	Up-regulated in germline SETBP1-mutated cells	2	0.426095	Myeloid	FALSE	Germline - Myeloid (unique)
ENSG00000123066	MED13L	Up-regulated in germline SETBP1-mutated cells	3	0.42607	Myeloid	FALSE	Germline - Myeloid (unique)
ENSG00000166710	B2M	Up-regulated in germline SETBP1-mutated cells	1	0.425165	Myeloid	FALSE	Germline - Myeloid (unique)
ENSG00000092010	PSME1	Up-regulated in germline SETBP1-mutated cells	1	0.423366	Myeloid	FALSE	Germline - Myeloid (unique)
ENSG00000065978	YBX1	Up-regulated in germline SETBP1-mutated cells	1	0.422949	Myeloid	FALSE	Germline - Myeloid (unique)
ENSG00000092820	EZR	Up-regulated in germline SETBP1-mutated cells	1	0.422195	Myeloid	FALSE	Germline - Myeloid (unique)
ENSG00000213741	RPS29	Up-regulated in germline SETBP1-mutated cells	2	0.420305	Myeloid	FALSE	Germline - Myeloid (unique)
ENSG00000132274	TRIM22	Up-regulated in germline SETBP1-mutated cells	1	0.419035	Myeloid	FALSE	Germline - Myeloid (unique)
ENSG00000010244	ZNF207	Up-regulated in germline SETBP1-mutated cells	1	0.41728	Myeloid	FALSE	Germline - Myeloid (unique)
ENSG00000173812	EIF1	Up-regulated in germline SETBP1-mutated cells	1	0.416267	Myeloid	FALSE	Germline - Myeloid (unique)
ENSG00000167004	PDIA3	Up-regulated in germline SETBP1-mutated cells	1	0.415383	Myeloid	FALSE	Germline - Myeloid (unique)
ENSG00000124942	AHNAK	Up-regulated in germline SETBP1-mutated cells	1	0.415094	Myeloid	FALSE	Germline - Myeloid (unique)
ENSG00000167658	EEF2	Up-regulated in germline SETBP1-mutated cells	3	0.414346	Myeloid	FALSE	Germline - Myeloid (unique)
ENSG00000152492	CCDC50	Up-regulated in germline SETBP1-mutated cells	1	0.413335	Myeloid	FALSE	Germline - Myeloid (unique)
ENSG00000204389	HSPA1A	Up-regulated in germline SETBP1-mutated cells	1	0.413238	Myeloid	FALSE	Germline - Myeloid (unique)
ENSG00000137876	RSL24D1	Up-regulated in germline SETBP1-mutated cells	2	0.412562	Myeloid	FALSE	Germline - Myeloid (unique)
ENSG00000109787	KLF3	Up-regulated in germline SETBP1-mutated cells	1	0.411678	Myeloid	FALSE	Germline - Myeloid (unique)
ENSG00000102572	STK24	Up-regulated in germline SETBP1-mutated cells	2	0.410674	Myeloid	FALSE	Germline - Myeloid (unique)
ENSG00000184922	FMNL1	Up-regulated in germline SETBP1-mutated cells	1	0.410309	Myeloid	FALSE	Germline - Myeloid (unique)
ENSG00000132205	EMILIN2	Up-regulated in germline SETBP1-mutated cells	1	0.409902	Myeloid	FALSE	Germline - Myeloid (unique)
ENSG00000112406	HECA	Up-regulated in germline SETBP1-mutated cells	2	0.409893	Myeloid	FALSE	Germline - Myeloid (unique)
ENSG00000254087	LYN	Up-regulated in germline SETBP1-mutated cells	1	0.408115	Myeloid	FALSE	Germline - Myeloid (unique)
ENSG00000159216	RUNX1	Up-regulated in germline SETBP1-mutated cells	2	0.406423	Myeloid	FALSE	Germline - Myeloid (unique)
ENSG00000117228	GBP1	Up-regulated in germline SETBP1-mutated cells	1	0.404716	Myeloid	FALSE	Germline - Myeloid (unique)
ENSG00000170873	MTSS1	Up-regulated in germline SETBP1-mutated cells	1	0.403855	Myeloid	FALSE	Germline - Myeloid (unique)
ENSG00000152484	USP12	Up-regulated in germline SETBP1-mutated cells	2	0.400787	Myeloid	FALSE	Germline - Myeloid (unique)
ENSG00000131759	RARA	Up-regulated in germline SETBP1-mutated cells	1	0.40071	Myeloid	FALSE	Germline - Myeloid (unique)
ENSG00000108654	DDX5	Up-regulated in germline SETBP1-mutated cells	2	0.40012	Myeloid	FALSE	Germline - Myeloid (unique)
ENSG00000178951	ZBTB7A	Up-regulated in germline SETBP1-mutated cells	1	0.399035	Myeloid	FALSE	Germline - Myeloid (unique)
ENSG00000101421	CHMP4B	Up-regulated in germline SETBP1-mutated cells	3	0.398763	Myeloid	FALSE	Germline - Myeloid (unique)
ENSG00000231389	HLA-DPA1	Up-regulated in germline SETBP1-mutated cells	1	0.397802	Myeloid	FALSE	Germline - Myeloid (unique)
ENSG00000143761	ARF1	Up-regulated in germline SETBP1-mutated cells	1	0.395734	Myeloid	FALSE	Germline - Myeloid (unique)
ENSG00000175130	MARCKSL1	Up-regulated in germline SETBP1-mutated cells	1	0.393465	Myeloid	FALSE	Germline - Myeloid (unique)
ENSG00000152601	MBNL1	Up-regulated in germline SETBP1-mutated cells	3	0.393277	Myeloid	FALSE	Germline - Myeloid (unique)
ENSG00000132661	NXT1	Up-regulated in germline SETBP1-mutated cells	1	0.391466	Myeloid	FALSE	Germline - Myeloid (unique)
ENSG00000009307	CSDE1	Up-regulated in germline SETBP1-mutated cells	2	0.390722	Myeloid	FALSE	Germline - Myeloid (unique)
ENSG00000133858	ZFC3H1	Up-regulated in germline SETBP1-mutated cells	1	0.38993	Myeloid	FALSE	Germline - Myeloid (unique)
ENSG00000160710	ADAR	Up-regulated in germline SETBP1-mutated cells	2	0.389185	Myeloid	FALSE	Germline - Myeloid (unique)
ENSG00000198189	HSD17B11	Up-regulated in germline SETBP1-mutated cells	1	0.389012	Myeloid	FALSE	Germline - Myeloid (unique)
ENSG00000188921	HACD4	Up-regulated in germline SETBP1-mutated cells	1	0.38895	Myeloid	FALSE	Germline - Myeloid (unique)
ENSG00000130592	LSP1	Up-regulated in germline SETBP1-mutated cells	1	0.3823	Myeloid	FALSE	Germline - Myeloid (unique)
ENSG00000137965	IFI44	Up-regulated in germline SETBP1-mutated cells	1	0.381673	Myeloid	FALSE	Germline - Myeloid (unique)
ENSG00000091527	CDV3	Up-regulated in germline SETBP1-mutated cells	1	0.380696	Myeloid	FALSE	Germline - Myeloid (unique)
ENSG00000221963	APOL6	Up-regulated in germline SETBP1-mutated cells	1	0.38009	Myeloid	FALSE	Germline - Myeloid (unique)
ENSG00000100650	SRSF5	Up-regulated in germline SETBP1-mutated cells	1	0.378412	Myeloid	FALSE	Germline - Myeloid (unique)
ENSG00000081237	PTPRC	Up-regulated in germline SETBP1-mutated cells	2	0.378086	Myeloid	FALSE	Germline - Myeloid (unique)
ENSG00000147454	SLC25A37	Up-regulated in germline SETBP1-mutated cells	1	0.377522	Myeloid	FALSE	Germline - Myeloid (unique)
ENSG00000136152	COG3	Up-regulated in germline SETBP1-mutated cells	2	0.376513	Myeloid	FALSE	Germline - Myeloid (unique)
ENSG00000096384	HSP90AB1	Up-regulated in germline SETBP1-mutated cells	1	0.376309	Myeloid	FALSE	Germline - Myeloid (unique)
ENSG00000095564	BTAF1	Up-regulated in germline SETBP1-mutated cells	1	0.374673	Myeloid	FALSE	Germline - Myeloid (unique)
ENSG00000010610	CD4	Up-regulated in germline SETBP1-mutated cells	1	0.374155	Myeloid	FALSE	Germline - Myeloid (unique)
ENSG00000139496	NUP58	Up-regulated in germline SETBP1-mutated cells	1	0.371701	Myeloid	FALSE	Germline - Myeloid (unique)
ENSG00000168961	LGALS9	Up-regulated in germline SETBP1-mutated cells	1	0.371589	Myeloid	FALSE	Germline - Myeloid (unique)
ENSG00000160584	SIK3	Up-regulated in germline SETBP1-mutated cells	2	0.370756	Myeloid	FALSE	Germline - Myeloid (unique)
ENSG00000108175	ZMIZ1	Up-regulated in germline SETBP1-mutated cells	1	0.369317	Myeloid	FALSE	Germline - Myeloid (unique)
ENSG00000083799	CYLD	Up-regulated in germline SETBP1-mutated cells	1	0.367034	Myeloid	FALSE	Germline - Myeloid (unique)
ENSG00000165030	NFIL3	Up-regulated in germline SETBP1-mutated cells	2	0.366097	Myeloid	FALSE	Germline - Myeloid (unique)
ENSG00000171604	CXXC5	Up-regulated in germline SETBP1-mutated cells	2	0.365095	Myeloid	FALSE	Germline - Myeloid (unique)
ENSG00000196531	NACA	Up-regulated in germline SETBP1-mutated cells	1	0.365037	Myeloid	FALSE	Germline - Myeloid (unique)
ENSG00000173193	PARP14	Up-regulated in germline SETBP1-mutated cells	2	0.364468	Myeloid	FALSE	Germline - Myeloid (unique)
ENSG00000165092	ALDH1A1	Up-regulated in germline SETBP1-mutated cells	1	0.362516	Myeloid	FALSE	Germline - Myeloid (unique)
ENSG00000137331	IER3	Up-regulated in germline SETBP1-mutated cells	1	0.361704	Myeloid	FALSE	Germline - Myeloid (unique)
ENSG00000070756	PABPC1	Up-regulated in germline SETBP1-mutated cells	2	0.356586	Myeloid	FALSE	Germline - Myeloid (unique)
ENSG00000128383	APOBEC3A	Up-regulated in germline SETBP1-mutated cells	1	0.352951	Myeloid	FALSE	Germline - Myeloid (unique)
ENSG00000179094	PER1	Up-regulated in germline SETBP1-mutated cells	1	0.352718	Myeloid	FALSE	Germline - Myeloid (unique)
ENSG00000101307	SIRPB1	Up-regulated in germline SETBP1-mutated cells	1	0.351874	Myeloid	FALSE	Germline - Myeloid (unique)
ENSG00000129003	VPS13C	Up-regulated in germline SETBP1-mutated cells	1	0.351369	Myeloid	FALSE	Germline - Myeloid (unique)
ENSG00000163131	CTSS	Up-regulated in germline SETBP1-mutated cells	1	0.35126	Myeloid	FALSE	Germline - Myeloid (unique)
ENSG00000166949	SMAD3	Up-regulated in germline SETBP1-mutated cells	1	0.348933	Myeloid	FALSE	Germline - Myeloid (unique)
ENSG00000125107	CNOT1	Up-regulated in germline SETBP1-mutated cells	1	0.348903	Myeloid	FALSE	Germline - Myeloid (unique)
ENSG00000150991	UBC	Up-regulated in germline SETBP1-mutated cells	1	0.348019	Myeloid	FALSE	Germline - Myeloid (unique)
ENSG00000106052	TAX1BP1	Up-regulated in germline SETBP1-mutated cells	1	0.347976	Myeloid	FALSE	Germline - Myeloid (unique)
ENSG00000134184	GSTM1	Up-regulated in germline SETBP1-mutated cells	1	0.344778	Myeloid	FALSE	Germline - Myeloid (unique)
ENSG00000065809	FAM107B	Up-regulated in germline SETBP1-mutated cells	1	0.344738	Myeloid	FALSE	Germline - Myeloid (unique)
ENSG00000153823	PID1	Up-regulated in germline SETBP1-mutated cells	1	0.344586	Myeloid	FALSE	Germline - Myeloid (unique)
ENSG00000105048	TNNT1	Up-regulated in germline SETBP1-mutated cells	1	0.344547	Myeloid	FALSE	Germline - Myeloid (unique)
ENSG00000122068	FYTTD1	Up-regulated in germline SETBP1-mutated cells	1	0.344053	Myeloid	FALSE	Germline - Myeloid (unique)
ENSG00000196230	TUBB	Up-regulated in germline SETBP1-mutated cells	1	0.343665	Myeloid	FALSE	Germline - Myeloid (unique)
ENSG00000019582	CD74	Up-regulated in germline SETBP1-mutated cells	1	0.343627	Myeloid	FALSE	Germline - Myeloid (unique)
ENSG00000054267	ARID4B	Up-regulated in germline SETBP1-mutated cells	1	0.342933	Myeloid	FALSE	Germline - Myeloid (unique)
ENSG00000117523	PRRC2C	Up-regulated in germline SETBP1-mutated cells	1	0.342852	Myeloid	FALSE	Germline - Myeloid (unique)
ENSG00000179344	HLA-DQB1	Up-regulated in germline SETBP1-mutated cells	1	0.341542	Myeloid	FALSE	Germline - Myeloid (unique)
ENSG00000185201	IFITM2	Up-regulated in germline SETBP1-mutated cells	1	0.340833	Myeloid	FALSE	Germline - Myeloid (unique)
ENSG00000171858	RPS21	Up-regulated in germline SETBP1-mutated cells	1	0.340566	Myeloid	FALSE	Germline - Myeloid (unique)
ENSG00000170581	STAT2	Up-regulated in germline SETBP1-mutated cells	1	0.339721	Myeloid	FALSE	Germline - Myeloid (unique)
ENSG00000082397	EPB41L3	Up-regulated in germline SETBP1-mutated cells	1	0.339546	Myeloid	FALSE	Germline - Myeloid (unique)
ENSG00000143162	CREG1	Up-regulated in germline SETBP1-mutated cells	1	0.338799	Myeloid	FALSE	Germline - Myeloid (unique)
ENSG00000184221	OLIG1	Up-regulated in germline SETBP1-mutated cells	1	0.338556	Myeloid	FALSE	Germline - Myeloid (unique)
ENSG00000106682	EIF4H	Up-regulated in germline SETBP1-mutated cells	1	0.33851	Myeloid	FALSE	Germline - Myeloid (unique)
ENSG00000093167	LRRFIP2	Up-regulated in germline SETBP1-mutated cells	2	0.338471	Myeloid	FALSE	Germline - Myeloid (unique)
ENSG00000188404	SELL	Up-regulated in germline SETBP1-mutated cells	1	0.337045	Myeloid	FALSE	Germline - Myeloid (unique)
ENSG00000162636	FAM102B	Up-regulated in germline SETBP1-mutated cells	1	0.336431	Myeloid	FALSE	Germline - Myeloid (unique)
ENSG00000186660	ZFP91	Up-regulated in germline SETBP1-mutated cells	1	0.335936	Myeloid	FALSE	Germline - Myeloid (unique)
ENSG00000118482	PHF3	Up-regulated in germline SETBP1-mutated cells	1	0.335563	Myeloid	FALSE	Germline - Myeloid (unique)
ENSG00000244482	LILRA6	Up-regulated in germline SETBP1-mutated cells	1	0.334672	Myeloid	FALSE	Germline - Myeloid (unique)
ENSG00000135049	AGTPBP1	Up-regulated in germline SETBP1-mutated cells	1	0.33331	Myeloid	FALSE	Germline - Myeloid (unique)
ENSG00000151461	UPF2	Up-regulated in germline SETBP1-mutated cells	1	0.331346	Myeloid	FALSE	Germline - Myeloid (unique)
ENSG00000118816	CCNI	Up-regulated in germline SETBP1-mutated cells	1	0.330414	Myeloid	FALSE	Germline - Myeloid (unique)
ENSG00000185862	EVI2B	Up-regulated in germline SETBP1-mutated cells	1	0.326093	Myeloid	FALSE	Germline - Myeloid (unique)
ENSG00000092199	HNRNPC	Up-regulated in germline SETBP1-mutated cells	1	0.324081	Myeloid	FALSE	Germline - Myeloid (unique)
ENSG00000255823	MTRNR2L8	Up-regulated in germline SETBP1-mutated cells	1	0.323589	Myeloid	FALSE	Germline - Myeloid (unique)
ENSG00000152229	PSTPIP2	Up-regulated in germline SETBP1-mutated cells	1	0.322629	Myeloid	FALSE	Germline - Myeloid (unique)
ENSG00000138496	PARP9	Up-regulated in germline SETBP1-mutated cells	1	0.321832	Myeloid	FALSE	Germline - Myeloid (unique)
ENSG00000102908	NFAT5	Up-regulated in germline SETBP1-mutated cells	1	0.321115	Myeloid	FALSE	Germline - Myeloid (unique)
ENSG00000166598	HSP90B1	Up-regulated in germline SETBP1-mutated cells	1	0.320444	Myeloid	FALSE	Germline - Myeloid (unique)
ENSG00000164346	NSA2	Up-regulated in germline SETBP1-mutated cells	1	0.31947	Myeloid	FALSE	Germline - Myeloid (unique)
ENSG00000128228	SDF2L1	Up-regulated in germline SETBP1-mutated cells	1	0.318883	Myeloid	FALSE	Germline - Myeloid (unique)
ENSG00000063177	RPL18	Up-regulated in germline SETBP1-mutated cells	1	0.317367	Myeloid	FALSE	Germline - Myeloid (unique)
ENSG00000100982	PCIF1	Up-regulated in germline SETBP1-mutated cells	1	0.315955	Myeloid	FALSE	Germline - Myeloid (unique)
ENSG00000055332	EIF2AK2	Up-regulated in germline SETBP1-mutated cells	1	0.315611	Myeloid	FALSE	Germline - Myeloid (unique)
ENSG00000171867	PRNP	Up-regulated in germline SETBP1-mutated cells	1	0.31468	Myeloid	FALSE	Germline - Myeloid (unique)
ENSG00000111331	OAS3	Up-regulated in germline SETBP1-mutated cells	1	0.313796	Myeloid	FALSE	Germline - Myeloid (unique)
ENSG00000154451	GBP5	Up-regulated in germline SETBP1-mutated cells	1	0.31377	Myeloid	FALSE	Germline - Myeloid (unique)
ENSG00000100129	EIF3L	Up-regulated in germline SETBP1-mutated cells	1	0.31375	Myeloid	FALSE	Germline - Myeloid (unique)
ENSG00000136436	CALCOCO2	Up-regulated in germline SETBP1-mutated cells	1	0.313655	Myeloid	FALSE	Germline - Myeloid (unique)
ENSG00000159140	SON	Up-regulated in germline SETBP1-mutated cells	1	0.311501	Myeloid	FALSE	Germline - Myeloid (unique)
ENSG00000076108	BAZ2A	Up-regulated in germline SETBP1-mutated cells	1	0.31088	Myeloid	FALSE	Germline - Myeloid (unique)
ENSG00000164190	NIPBL	Up-regulated in germline SETBP1-mutated cells	1	0.310151	Myeloid	FALSE	Germline - Myeloid (unique)
ENSG00000225190	PLEKHM1	Up-regulated in germline SETBP1-mutated cells	1	0.309643	Myeloid	FALSE	Germline - Myeloid (unique)
ENSG00000155252	PI4K2A	Up-regulated in germline SETBP1-mutated cells	1	0.308356	Myeloid	FALSE	Germline - Myeloid (unique)
ENSG00000108774	RAB5C	Up-regulated in germline SETBP1-mutated cells	1	0.308013	Myeloid	FALSE	Germline - Myeloid (unique)
ENSG00000110324	IL10RA	Up-regulated in germline SETBP1-mutated cells	1	0.307226	Myeloid	FALSE	Germline - Myeloid (unique)
ENSG00000110958	PTGES3	Up-regulated in germline SETBP1-mutated cells	1	0.306683	Myeloid	FALSE	Germline - Myeloid (unique)
ENSG00000177409	SAMD9L	Up-regulated in germline SETBP1-mutated cells	1	0.305754	Myeloid	FALSE	Germline - Myeloid (unique)
ENSG00000106635	BCL7B	Up-regulated in germline SETBP1-mutated cells	1	0.305708	Myeloid	FALSE	Germline - Myeloid (unique)
ENSG00000033327	GAB2	Up-regulated in germline SETBP1-mutated cells	1	0.305473	Myeloid	FALSE	Germline - Myeloid (unique)
ENSG00000229124	VIM-AS1	Up-regulated in germline SETBP1-mutated cells	1	0.304215	Myeloid	FALSE	Germline - Myeloid (unique)
ENSG00000135870	RC3H1	Up-regulated in germline SETBP1-mutated cells	1	0.303962	Myeloid	FALSE	Germline - Myeloid (unique)
ENSG00000133606	MKRN1	Up-regulated in germline SETBP1-mutated cells	1	0.303105	Myeloid	FALSE	Germline - Myeloid (unique)
ENSG00000137076	TLN1	Up-regulated in germline SETBP1-mutated cells	1	0.302344	Myeloid	FALSE	Germline - Myeloid (unique)
ENSG00000165527	ARF6	Up-regulated in germline SETBP1-mutated cells	1	0.301008	Myeloid	FALSE	Germline - Myeloid (unique)
ENSG00000170144	HNRNPA3	Up-regulated in germline SETBP1-mutated cells	1	0.300648	Myeloid	FALSE	Germline - Myeloid (unique)
ENSG00000135046	ANXA1	Up-regulated in germline SETBP1-mutated cells	1	0.300341	Myeloid	FALSE	Germline - Myeloid (unique)
ENSG00000143546	S100A8	Down-regulated in germline SETBP1-mutated cells	2	-1.36065	Myeloid	FALSE	Germline - Myeloid (unique)
ENSG00000277632	CCL3	Down-regulated in germline SETBP1-mutated cells	1	-1.11592	Myeloid	FALSE	Germline - Myeloid (unique)
ENSG00000163220	S100A9	Down-regulated in germline SETBP1-mutated cells	3	-1.0643	Myeloid	FALSE	Germline - Myeloid (unique)
ENSG00000146386	ABRACL	Down-regulated in germline SETBP1-mutated cells	1	-1.03376	Myeloid	FALSE	Germline - Myeloid (unique)
ENSG00000102854	MSLN	Down-regulated in germline SETBP1-mutated cells	2	-0.980584	Myeloid	FALSE	Germline - Myeloid (unique)
ENSG00000125740	FOSB	Down-regulated in germline SETBP1-mutated cells	1	-0.935152	Myeloid	FALSE	Germline - Myeloid (unique)
ENSG00000160888	IER2	Down-regulated in germline SETBP1-mutated cells	1	-0.916627	Myeloid	FALSE	Germline - Myeloid (unique)
ENSG00000116741	RGS2	Down-regulated in germline SETBP1-mutated cells	1	-0.871585	Myeloid	FALSE	Germline - Myeloid (unique)
ENSG00000170345	FOS	Down-regulated in germline SETBP1-mutated cells	1	-0.866167	Myeloid	FALSE	Germline - Myeloid (unique)
ENSG00000177606	JUN	Down-regulated in germline SETBP1-mutated cells	1	-0.826136	Myeloid	FALSE	Germline - Myeloid (unique)
ENSG00000120738	EGR1	Down-regulated in germline SETBP1-mutated cells	1	-0.81169	Myeloid	FALSE	Germline - Myeloid (unique)
ENSG00000196735	HLA-DQA1	Down-regulated in germline SETBP1-mutated cells	2	-0.810905	Myeloid	FALSE	Germline - Myeloid (unique)
ENSG00000170956	CEACAM3	Down-regulated in germline SETBP1-mutated cells	1	-0.806499	Myeloid	FALSE	Germline - Myeloid (unique)
ENSG00000262202	AC007952.4	Down-regulated in germline SETBP1-mutated cells	1	-0.773895	Myeloid	FALSE	Germline - Myeloid (unique)
ENSG00000127528	KLF2	Down-regulated in germline SETBP1-mutated cells	1	-0.751543	Myeloid	FALSE	Germline - Myeloid (unique)
ENSG00000158869	FCER1G	Down-regulated in germline SETBP1-mutated cells	2	-0.748916	Myeloid	FALSE	Germline - Myeloid (unique)
ENSG00000198502	HLA-DRB5	Down-regulated in germline SETBP1-mutated cells	2	-0.727311	Myeloid	FALSE	Germline - Myeloid (unique)
ENSG00000129562	DAD1	Down-regulated in germline SETBP1-mutated cells	1	-0.72726	Myeloid	FALSE	Germline - Myeloid (unique)
ENSG00000104918	RETN	Down-regulated in germline SETBP1-mutated cells	1	-0.71854	Myeloid	FALSE	Germline - Myeloid (unique)
ENSG00000137393	RNF144B	Down-regulated in germline SETBP1-mutated cells	1	-0.716629	Myeloid	FALSE	Germline - Myeloid (unique)
ENSG00000145050	MANF	Down-regulated in germline SETBP1-mutated cells	1	-0.716012	Myeloid	FALSE	Germline - Myeloid (unique)
ENSG00000167797	CDK2AP2	Down-regulated in germline SETBP1-mutated cells	1	-0.713617	Myeloid	FALSE	Germline - Myeloid (unique)
ENSG00000124766	SOX4	Down-regulated in germline SETBP1-mutated cells	1	-0.713551	Myeloid	FALSE	Germline - Myeloid (unique)
ENSG00000269404	SPIB	Down-regulated in germline SETBP1-mutated cells	1	-0.690627	Myeloid	FALSE	Germline - Myeloid (unique)
ENSG00000124614	RPS10	Down-regulated in germline SETBP1-mutated cells	4	-0.687562	Myeloid	FALSE	Germline - Myeloid (unique)
ENSG00000240065	PSMB9	Down-regulated in germline SETBP1-mutated cells	1	-0.686608	Myeloid	FALSE	Germline - Myeloid (unique)
ENSG00000100376	FAM118A	Down-regulated in germline SETBP1-mutated cells	4	-0.680407	Myeloid	FALSE	Germline - Myeloid (unique)
ENSG00000167578	RAB4B	Down-regulated in germline SETBP1-mutated cells	1	-0.678698	Myeloid	FALSE	Germline - Myeloid (unique)
ENSG00000134825	TMEM258	Down-regulated in germline SETBP1-mutated cells	1	-0.673037	Myeloid	FALSE	Germline - Myeloid (unique)
ENSG00000204287	HLA-DRA	Down-regulated in germline SETBP1-mutated cells	1	-0.669051	Myeloid	FALSE	Germline - Myeloid (unique)
ENSG00000196502	SULT1A1	Down-regulated in germline SETBP1-mutated cells	3	-0.667137	Myeloid	FALSE	Germline - Myeloid (unique)
ENSG00000138964	PARVG	Down-regulated in germline SETBP1-mutated cells	1	-0.666617	Myeloid	FALSE	Germline - Myeloid (unique)
ENSG00000169429	CXCL8	Down-regulated in germline SETBP1-mutated cells	1	-0.664387	Myeloid	FALSE	Germline - Myeloid (unique)
ENSG00000170476	MZB1	Down-regulated in germline SETBP1-mutated cells	1	-0.654743	Myeloid	FALSE	Germline - Myeloid (unique)
ENSG00000114902	SPCS1	Down-regulated in germline SETBP1-mutated cells	1	-0.650584	Myeloid	FALSE	Germline - Myeloid (unique)
ENSG00000010327	STAB1	Down-regulated in germline SETBP1-mutated cells	1	-0.649965	Myeloid	FALSE	Germline - Myeloid (unique)
ENSG00000163221	S100A12	Down-regulated in germline SETBP1-mutated cells	1	-0.649784	Myeloid	FALSE	Germline - Myeloid (unique)
ENSG00000075624	ACTB	Down-regulated in germline SETBP1-mutated cells	1	-0.649012	Myeloid	FALSE	Germline - Myeloid (unique)
ENSG00000196975	ANXA4	Down-regulated in germline SETBP1-mutated cells	1	-0.639335	Myeloid	FALSE	Germline - Myeloid (unique)
ENSG00000139318	DUSP6	Down-regulated in germline SETBP1-mutated cells	2	-0.639088	Myeloid	FALSE	Germline - Myeloid (unique)
ENSG00000104904	OAZ1	Down-regulated in germline SETBP1-mutated cells	1	-0.636282	Myeloid	FALSE	Germline - Myeloid (unique)
ENSG00000152518	ZFP36L2	Down-regulated in germline SETBP1-mutated cells	2	-0.632902	Myeloid	FALSE	Germline - Myeloid (unique)
ENSG00000179144	GIMAP7	Down-regulated in germline SETBP1-mutated cells	1	-0.616859	Myeloid	FALSE	Germline - Myeloid (unique)
ENSG00000175567	UCP2	Down-regulated in germline SETBP1-mutated cells	1	-0.605463	Myeloid	FALSE	Germline - Myeloid (unique)
ENSG00000182718	ANXA2	Down-regulated in germline SETBP1-mutated cells	2	-0.605244	Myeloid	FALSE	Germline - Myeloid (unique)
ENSG00000271614	ATP2B1-AS1	Down-regulated in germline SETBP1-mutated cells	1	-0.604396	Myeloid	FALSE	Germline - Myeloid (unique)
ENSG00000170458	CD14	Down-regulated in germline SETBP1-mutated cells	1	-0.582383	Myeloid	FALSE	Germline - Myeloid (unique)
ENSG00000164604	GPR85	Down-regulated in germline SETBP1-mutated cells	1	-0.579315	Myeloid	FALSE	Germline - Myeloid (unique)
ENSG00000183688	RFLNB	Down-regulated in germline SETBP1-mutated cells	1	-0.572726	Myeloid	FALSE	Germline - Myeloid (unique)
ENSG00000155368	DBI	Down-regulated in germline SETBP1-mutated cells	2	-0.566317	Myeloid	FALSE	Germline - Myeloid (unique)
ENSG00000145287	PLAC8	Down-regulated in germline SETBP1-mutated cells	1	-0.560355	Myeloid	FALSE	Germline - Myeloid (unique)
ENSG00000143198	MGST3	Down-regulated in germline SETBP1-mutated cells	3	-0.552347	Myeloid	FALSE	Germline - Myeloid (unique)
ENSG00000267519	AC020916.1	Down-regulated in germline SETBP1-mutated cells	1	-0.547173	Myeloid	FALSE	Germline - Myeloid (unique)
ENSG00000160213	CSTB	Down-regulated in germline SETBP1-mutated cells	2	-0.545344	Myeloid	FALSE	Germline - Myeloid (unique)
ENSG00000143878	RHOB	Down-regulated in germline SETBP1-mutated cells	2	-0.543787	Myeloid	FALSE	Germline - Myeloid (unique)
ENSG00000112667	DNPH1	Down-regulated in germline SETBP1-mutated cells	1	-0.525992	Myeloid	FALSE	Germline - Myeloid (unique)
ENSG00000132965	ALOX5AP	Down-regulated in germline SETBP1-mutated cells	3	-0.520163	Myeloid	FALSE	Germline - Myeloid (unique)
ENSG00000107798	LIPA	Down-regulated in germline SETBP1-mutated cells	2	-0.516749	Myeloid	FALSE	Germline - Myeloid (unique)
ENSG00000163191	S100A11	Down-regulated in germline SETBP1-mutated cells	1	-0.513604	Myeloid	FALSE	Germline - Myeloid (unique)
ENSG00000164442	CITED2	Down-regulated in germline SETBP1-mutated cells	1	-0.504283	Myeloid	FALSE	Germline - Myeloid (unique)
ENSG00000164096	C4orf3	Down-regulated in germline SETBP1-mutated cells	2	-0.502964	Myeloid	FALSE	Germline - Myeloid (unique)
ENSG00000108518	PFN1	Down-regulated in germline SETBP1-mutated cells	1	-0.499457	Myeloid	FALSE	Germline - Myeloid (unique)
ENSG00000267598	AC011446.2	Down-regulated in germline SETBP1-mutated cells	1	-0.499386	Myeloid	FALSE	Germline - Myeloid (unique)
ENSG00000034510	TMSB10	Down-regulated in germline SETBP1-mutated cells	1	-0.498408	Myeloid	FALSE	Germline - Myeloid (unique)
ENSG00000182578	CSF1R	Down-regulated in germline SETBP1-mutated cells	1	-0.497544	Myeloid	FALSE	Germline - Myeloid (unique)
ENSG00000142669	SH3BGRL3	Down-regulated in germline SETBP1-mutated cells	1	-0.495576	Myeloid	FALSE	Germline - Myeloid (unique)
ENSG00000136826	KLF4	Down-regulated in germline SETBP1-mutated cells	1	-0.494024	Myeloid	FALSE	Germline - Myeloid (unique)
ENSG00000171860	C3AR1	Down-regulated in germline SETBP1-mutated cells	1	-0.49393	Myeloid	FALSE	Germline - Myeloid (unique)
ENSG00000184009	ACTG1	Down-regulated in germline SETBP1-mutated cells	1	-0.491119	Myeloid	FALSE	Germline - Myeloid (unique)
ENSG00000106565	TMEM176B	Down-regulated in germline SETBP1-mutated cells	1	-0.485485	Myeloid	FALSE	Germline - Myeloid (unique)
ENSG00000131981	LGALS3	Down-regulated in germline SETBP1-mutated cells	1	-0.48061	Myeloid	FALSE	Germline - Myeloid (unique)
ENSG00000101608	MYL12A	Down-regulated in germline SETBP1-mutated cells	2	-0.480166	Myeloid	FALSE	Germline - Myeloid (unique)
ENSG00000132185	FCRLA	Down-regulated in germline SETBP1-mutated cells	1	-0.479813	Myeloid	FALSE	Germline - Myeloid (unique)
ENSG00000100300	TSPO	Down-regulated in germline SETBP1-mutated cells	2	-0.478047	Myeloid	FALSE	Germline - Myeloid (unique)
ENSG00000117450	PRDX1	Down-regulated in germline SETBP1-mutated cells	2	-0.477213	Myeloid	FALSE	Germline - Myeloid (unique)
ENSG00000106803	SEC61B	Down-regulated in germline SETBP1-mutated cells	1	-0.475275	Myeloid	FALSE	Germline - Myeloid (unique)
ENSG00000270022	Z93241.1	Down-regulated in germline SETBP1-mutated cells	1	-0.475216	Myeloid	FALSE	Germline - Myeloid (unique)
ENSG00000159388	BTG2	Down-regulated in germline SETBP1-mutated cells	1	-0.473311	Myeloid	FALSE	Germline - Myeloid (unique)
ENSG00000215845	TSTD1	Down-regulated in germline SETBP1-mutated cells	1	-0.471934	Myeloid	FALSE	Germline - Myeloid (unique)
ENSG00000141505	ASGR1	Down-regulated in germline SETBP1-mutated cells	1	-0.464863	Myeloid	FALSE	Germline - Myeloid (unique)
ENSG00000196262	PPIA	Down-regulated in germline SETBP1-mutated cells	2	-0.464231	Myeloid	FALSE	Germline - Myeloid (unique)
ENSG00000042493	CAPG	Down-regulated in germline SETBP1-mutated cells	2	-0.457404	Myeloid	FALSE	Germline - Myeloid (unique)
ENSG00000102575	ACP5	Down-regulated in germline SETBP1-mutated cells	1	-0.454613	Myeloid	FALSE	Germline - Myeloid (unique)
ENSG00000118515	SGK1	Down-regulated in germline SETBP1-mutated cells	1	-0.451866	Myeloid	FALSE	Germline - Myeloid (unique)
ENSG00000141552	ANAPC11	Down-regulated in germline SETBP1-mutated cells	3	-0.450342	Myeloid	FALSE	Germline - Myeloid (unique)
ENSG00000186010	NDUFA13	Down-regulated in germline SETBP1-mutated cells	1	-0.447117	Myeloid	FALSE	Germline - Myeloid (unique)
ENSG00000171794	UTF1	Down-regulated in germline SETBP1-mutated cells	1	-0.442024	Myeloid	FALSE	Germline - Myeloid (unique)
ENSG00000196154	S100A4	Down-regulated in germline SETBP1-mutated cells	2	-0.440165	Myeloid	FALSE	Germline - Myeloid (unique)
ENSG00000160948	VPS28	Down-regulated in germline SETBP1-mutated cells	3	-0.437833	Myeloid	FALSE	Germline - Myeloid (unique)
ENSG00000138744	NAAA	Down-regulated in germline SETBP1-mutated cells	1	-0.435206	Myeloid	FALSE	Germline - Myeloid (unique)
ENSG00000090013	BLVRB	Down-regulated in germline SETBP1-mutated cells	1	-0.42948	Myeloid	FALSE	Germline - Myeloid (unique)
ENSG00000104823	ECH1	Down-regulated in germline SETBP1-mutated cells	1	-0.428459	Myeloid	FALSE	Germline - Myeloid (unique)
ENSG00000175857	GAPT	Down-regulated in germline SETBP1-mutated cells	1	-0.428141	Myeloid	FALSE	Germline - Myeloid (unique)
ENSG00000130770	ATP5IF1	Down-regulated in germline SETBP1-mutated cells	1	-0.424187	Myeloid	FALSE	Germline - Myeloid (unique)
ENSG00000164687	FABP5	Down-regulated in germline SETBP1-mutated cells	1	-0.422661	Myeloid	FALSE	Germline - Myeloid (unique)
ENSG00000161944	ASGR2	Down-regulated in germline SETBP1-mutated cells	1	-0.421243	Myeloid	FALSE	Germline - Myeloid (unique)
ENSG00000155926	SLA	Down-regulated in germline SETBP1-mutated cells	1	-0.420397	Myeloid	FALSE	Germline - Myeloid (unique)
ENSG00000166441	RPL27A	Down-regulated in germline SETBP1-mutated cells	1	-0.418161	Myeloid	FALSE	Germline - Myeloid (unique)
ENSG00000004779	NDUFAB1	Down-regulated in germline SETBP1-mutated cells	1	-0.417529	Myeloid	FALSE	Germline - Myeloid (unique)
ENSG00000088986	DYNLL1	Down-regulated in germline SETBP1-mutated cells	1	-0.417459	Myeloid	FALSE	Germline - Myeloid (unique)
ENSG00000025708	TYMP	Down-regulated in germline SETBP1-mutated cells	2	-0.414627	Myeloid	FALSE	Germline - Myeloid (unique)
ENSG00000198574	SH2D1B	Down-regulated in germline SETBP1-mutated cells	1	-0.413323	Myeloid	FALSE	Germline - Myeloid (unique)
ENSG00000184752	NDUFA12	Down-regulated in germline SETBP1-mutated cells	1	-0.412556	Myeloid	FALSE	Germline - Myeloid (unique)
ENSG00000168329	CX3CR1	Down-regulated in germline SETBP1-mutated cells	1	-0.412271	Myeloid	FALSE	Germline - Myeloid (unique)
ENSG00000113732	ATP6V0E1	Down-regulated in germline SETBP1-mutated cells	2	-0.412202	Myeloid	FALSE	Germline - Myeloid (unique)
ENSG00000067082	KLF6	Down-regulated in germline SETBP1-mutated cells	1	-0.40878	Myeloid	FALSE	Germline - Myeloid (unique)
ENSG00000250479	CHCHD10	Down-regulated in germline SETBP1-mutated cells	1	-0.408716	Myeloid	FALSE	Germline - Myeloid (unique)
ENSG00000125538	IL1B	Down-regulated in germline SETBP1-mutated cells	1	-0.408663	Myeloid	FALSE	Germline - Myeloid (unique)
ENSG00000183019	MCEMP1	Down-regulated in germline SETBP1-mutated cells	1	-0.40836	Myeloid	FALSE	Germline - Myeloid (unique)
ENSG00000105254	TBCB	Down-regulated in germline SETBP1-mutated cells	1	-0.406958	Myeloid	FALSE	Germline - Myeloid (unique)
ENSG00000181274	FRAT2	Down-regulated in germline SETBP1-mutated cells	1	-0.403486	Myeloid	FALSE	Germline - Myeloid (unique)
ENSG00000198668	CALM1	Down-regulated in germline SETBP1-mutated cells	2	-0.402745	Myeloid	FALSE	Germline - Myeloid (unique)
ENSG00000172322	CLEC12A	Down-regulated in germline SETBP1-mutated cells	1	-0.398973	Myeloid	FALSE	Germline - Myeloid (unique)
ENSG00000145494	NDUFS6	Down-regulated in germline SETBP1-mutated cells	2	-0.397842	Myeloid	FALSE	Germline - Myeloid (unique)
ENSG00000143110	C1orf162	Down-regulated in germline SETBP1-mutated cells	2	-0.397655	Myeloid	FALSE	Germline - Myeloid (unique)
ENSG00000105379	ETFB	Down-regulated in germline SETBP1-mutated cells	1	-0.397296	Myeloid	FALSE	Germline - Myeloid (unique)
ENSG00000008988	RPS20	Down-regulated in germline SETBP1-mutated cells	1	-0.395132	Myeloid	FALSE	Germline - Myeloid (unique)
ENSG00000177156	TALDO1	Down-regulated in germline SETBP1-mutated cells	1	-0.394018	Myeloid	FALSE	Germline - Myeloid (unique)
ENSG00000111229	ARPC3	Down-regulated in germline SETBP1-mutated cells	1	-0.393081	Myeloid	FALSE	Germline - Myeloid (unique)
ENSG00000182117	NOP10	Down-regulated in germline SETBP1-mutated cells	2	-0.391141	Myeloid	FALSE	Germline - Myeloid (unique)
ENSG00000149577	SIDT2	Down-regulated in germline SETBP1-mutated cells	1	-0.390435	Myeloid	FALSE	Germline - Myeloid (unique)
ENSG00000276085	CCL3L1	Down-regulated in germline SETBP1-mutated cells	1	-0.389612	Myeloid	FALSE	Germline - Myeloid (unique)
ENSG00000160593	JAML	Down-regulated in germline SETBP1-mutated cells	1	-0.38927	Myeloid	FALSE	Germline - Myeloid (unique)
ENSG00000259225	LINC02345	Down-regulated in germline SETBP1-mutated cells	1	-0.388033	Myeloid	FALSE	Germline - Myeloid (unique)
ENSG00000197766	CFD	Down-regulated in germline SETBP1-mutated cells	2	-0.386802	Myeloid	FALSE	Germline - Myeloid (unique)
ENSG00000167815	PRDX2	Down-regulated in germline SETBP1-mutated cells	1	-0.386471	Myeloid	FALSE	Germline - Myeloid (unique)
ENSG00000106268	NUDT1	Down-regulated in germline SETBP1-mutated cells	1	-0.386312	Myeloid	FALSE	Germline - Myeloid (unique)
ENSG00000178057	NDUFAF3	Down-regulated in germline SETBP1-mutated cells	1	-0.38602	Myeloid	FALSE	Germline - Myeloid (unique)
ENSG00000178980	SELENOW	Down-regulated in germline SETBP1-mutated cells	2	-0.384955	Myeloid	FALSE	Germline - Myeloid (unique)
ENSG00000090266	NDUFB2	Down-regulated in germline SETBP1-mutated cells	1	-0.384716	Myeloid	FALSE	Germline - Myeloid (unique)
ENSG00000149357	LAMTOR1	Down-regulated in germline SETBP1-mutated cells	1	-0.383566	Myeloid	FALSE	Germline - Myeloid (unique)
ENSG00000224397	SMIM25	Down-regulated in germline SETBP1-mutated cells	1	-0.383393	Myeloid	FALSE	Germline - Myeloid (unique)
ENSG00000132963	POMP	Down-regulated in germline SETBP1-mutated cells	1	-0.383104	Myeloid	FALSE	Germline - Myeloid (unique)
ENSG00000198258	UBL5	Down-regulated in germline SETBP1-mutated cells	1	-0.381991	Myeloid	FALSE	Germline - Myeloid (unique)
ENSG00000162851	TFB2M	Down-regulated in germline SETBP1-mutated cells	2	-0.379052	Myeloid	FALSE	Germline - Myeloid (unique)
ENSG00000111678	C12orf57	Down-regulated in germline SETBP1-mutated cells	1	-0.378026	Myeloid	FALSE	Germline - Myeloid (unique)
ENSG00000255398	HCAR3	Down-regulated in germline SETBP1-mutated cells	1	-0.37576	Myeloid	FALSE	Germline - Myeloid (unique)
ENSG00000161955	TNFSF13	Down-regulated in germline SETBP1-mutated cells	1	-0.374855	Myeloid	FALSE	Germline - Myeloid (unique)
ENSG00000030582	GRN	Down-regulated in germline SETBP1-mutated cells	1	-0.372915	Myeloid	FALSE	Germline - Myeloid (unique)
ENSG00000165312	OTUD1	Down-regulated in germline SETBP1-mutated cells	1	-0.372908	Myeloid	FALSE	Germline - Myeloid (unique)
ENSG00000166794	PPIB	Down-regulated in germline SETBP1-mutated cells	1	-0.372787	Myeloid	FALSE	Germline - Myeloid (unique)
ENSG00000217555	CKLF	Down-regulated in germline SETBP1-mutated cells	2	-0.370552	Myeloid	FALSE	Germline - Myeloid (unique)
ENSG00000170043	TRAPPC1	Down-regulated in germline SETBP1-mutated cells	2	-0.370481	Myeloid	FALSE	Germline - Myeloid (unique)
ENSG00000245848	CEBPA	Down-regulated in germline SETBP1-mutated cells	1	-0.368808	Myeloid	FALSE	Germline - Myeloid (unique)
ENSG00000105374	NKG7	Down-regulated in germline SETBP1-mutated cells	1	-0.367457	Myeloid	FALSE	Germline - Myeloid (unique)
ENSG00000171798	KNDC1	Down-regulated in germline SETBP1-mutated cells	1	-0.36465	Myeloid	FALSE	Germline - Myeloid (unique)
ENSG00000254635	WAC-AS1	Down-regulated in germline SETBP1-mutated cells	1	-0.364637	Myeloid	FALSE	Germline - Myeloid (unique)
ENSG00000163154	TNFAIP8L2	Down-regulated in germline SETBP1-mutated cells	1	-0.36451	Myeloid	FALSE	Germline - Myeloid (unique)
ENSG00000155957	TMBIM4	Down-regulated in germline SETBP1-mutated cells	1	-0.364365	Myeloid	FALSE	Germline - Myeloid (unique)
ENSG00000188186	LAMTOR4	Down-regulated in germline SETBP1-mutated cells	1	-0.363726	Myeloid	FALSE	Germline - Myeloid (unique)
ENSG00000124357	NAGK	Down-regulated in germline SETBP1-mutated cells	1	-0.36344	Myeloid	FALSE	Germline - Myeloid (unique)
ENSG00000185088	RPS27L	Down-regulated in germline SETBP1-mutated cells	1	-0.362151	Myeloid	FALSE	Germline - Myeloid (unique)
ENSG00000184076	UQCR10	Down-regulated in germline SETBP1-mutated cells	1	-0.361787	Myeloid	FALSE	Germline - Myeloid (unique)
ENSG00000151366	NDUFC2	Down-regulated in germline SETBP1-mutated cells	1	-0.361131	Myeloid	FALSE	Germline - Myeloid (unique)
ENSG00000103490	PYCARD	Down-regulated in germline SETBP1-mutated cells	1	-0.359278	Myeloid	FALSE	Germline - Myeloid (unique)
ENSG00000142541	RPL13A	Down-regulated in germline SETBP1-mutated cells	1	-0.358287	Myeloid	FALSE	Germline - Myeloid (unique)
ENSG00000140264	SERF2	Down-regulated in germline SETBP1-mutated cells	2	-0.357384	Myeloid	FALSE	Germline - Myeloid (unique)
ENSG00000273338	AC103591.3	Down-regulated in germline SETBP1-mutated cells	1	-0.357133	Myeloid	FALSE	Germline - Myeloid (unique)
ENSG00000272196	HIST2H2AA4	Down-regulated in germline SETBP1-mutated cells	1	-0.355953	Myeloid	FALSE	Germline - Myeloid (unique)
ENSG00000113749	HRH2	Down-regulated in germline SETBP1-mutated cells	2	-0.35581	Myeloid	FALSE	Germline - Myeloid (unique)
ENSG00000197043	ANXA6	Down-regulated in germline SETBP1-mutated cells	2	-0.355675	Myeloid	FALSE	Germline - Myeloid (unique)
ENSG00000129559	NEDD8	Down-regulated in germline SETBP1-mutated cells	1	-0.355034	Myeloid	FALSE	Germline - Myeloid (unique)
ENSG00000171222	SCAND1	Down-regulated in germline SETBP1-mutated cells	1	-0.353378	Myeloid	FALSE	Germline - Myeloid (unique)
ENSG00000147443	DOK2	Down-regulated in germline SETBP1-mutated cells	1	-0.353004	Myeloid	FALSE	Germline - Myeloid (unique)
ENSG00000173113	TRMT112	Down-regulated in germline SETBP1-mutated cells	1	-0.350621	Myeloid	FALSE	Germline - Myeloid (unique)
ENSG00000118640	VAMP8	Down-regulated in germline SETBP1-mutated cells	1	-0.350491	Myeloid	FALSE	Germline - Myeloid (unique)
ENSG00000108826	MRPL27	Down-regulated in germline SETBP1-mutated cells	1	-0.349962	Myeloid	FALSE	Germline - Myeloid (unique)
ENSG00000238142	BX284668.5	Down-regulated in germline SETBP1-mutated cells	1	-0.346593	Myeloid	FALSE	Germline - Myeloid (unique)
ENSG00000120129	DUSP1	Down-regulated in germline SETBP1-mutated cells	1	-0.344268	Myeloid	FALSE	Germline - Myeloid (unique)
ENSG00000136279	DBNL	Down-regulated in germline SETBP1-mutated cells	2	-0.344189	Myeloid	FALSE	Germline - Myeloid (unique)
ENSG00000182154	MRPL41	Down-regulated in germline SETBP1-mutated cells	1	-0.343951	Myeloid	FALSE	Germline - Myeloid (unique)
ENSG00000002822	MAD1L1	Down-regulated in germline SETBP1-mutated cells	1	-0.341767	Myeloid	FALSE	Germline - Myeloid (unique)
ENSG00000211450	SELENOH	Down-regulated in germline SETBP1-mutated cells	1	-0.339966	Myeloid	FALSE	Germline - Myeloid (unique)
ENSG00000101182	PSMA7	Down-regulated in germline SETBP1-mutated cells	1	-0.33996	Myeloid	FALSE	Germline - Myeloid (unique)
ENSG00000162585	FAAP20	Down-regulated in germline SETBP1-mutated cells	1	-0.339952	Myeloid	FALSE	Germline - Myeloid (unique)
ENSG00000100387	RBX1	Down-regulated in germline SETBP1-mutated cells	1	-0.339779	Myeloid	FALSE	Germline - Myeloid (unique)
ENSG00000104870	FCGRT	Down-regulated in germline SETBP1-mutated cells	1	-0.337935	Myeloid	FALSE	Germline - Myeloid (unique)
ENSG00000096060	FKBP5	Down-regulated in germline SETBP1-mutated cells	1	-0.33693	Myeloid	FALSE	Germline - Myeloid (unique)
ENSG00000167613	LAIR1	Down-regulated in germline SETBP1-mutated cells	1	-0.334578	Myeloid	FALSE	Germline - Myeloid (unique)
ENSG00000183011	NAA38	Down-regulated in germline SETBP1-mutated cells	1	-0.334383	Myeloid	FALSE	Germline - Myeloid (unique)
ENSG00000084207	GSTP1	Down-regulated in germline SETBP1-mutated cells	1	-0.331319	Myeloid	FALSE	Germline - Myeloid (unique)
ENSG00000004799	PDK4	Down-regulated in germline SETBP1-mutated cells	1	-0.329915	Myeloid	FALSE	Germline - Myeloid (unique)
ENSG00000106400	ZNHIT1	Down-regulated in germline SETBP1-mutated cells	1	-0.328608	Myeloid	FALSE	Germline - Myeloid (unique)
ENSG00000125971	DYNLRB1	Down-regulated in germline SETBP1-mutated cells	2	-0.327385	Myeloid	FALSE	Germline - Myeloid (unique)
ENSG00000166002	SMCO4	Down-regulated in germline SETBP1-mutated cells	1	-0.327336	Myeloid	FALSE	Germline - Myeloid (unique)
ENSG00000159199	ATP5MC1	Down-regulated in germline SETBP1-mutated cells	1	-0.327069	Myeloid	FALSE	Germline - Myeloid (unique)
ENSG00000077549	CAPZB	Down-regulated in germline SETBP1-mutated cells	1	-0.325277	Myeloid	FALSE	Germline - Myeloid (unique)
ENSG00000150779	TIMM8B	Down-regulated in germline SETBP1-mutated cells	1	-0.322716	Myeloid	FALSE	Germline - Myeloid (unique)
ENSG00000255302	EID1	Down-regulated in germline SETBP1-mutated cells	1	-0.322489	Myeloid	FALSE	Germline - Myeloid (unique)
ENSG00000123358	NR4A1	Down-regulated in germline SETBP1-mutated cells	1	-0.321933	Myeloid	FALSE	Germline - Myeloid (unique)
ENSG00000110876	SELPLG	Down-regulated in germline SETBP1-mutated cells	1	-0.318628	Myeloid	FALSE	Germline - Myeloid (unique)
ENSG00000117425	PTCH2	Down-regulated in germline SETBP1-mutated cells	1	-0.316804	Myeloid	FALSE	Germline - Myeloid (unique)
ENSG00000111639	MRPL51	Down-regulated in germline SETBP1-mutated cells	1	-0.315012	Myeloid	FALSE	Germline - Myeloid (unique)
ENSG00000100288	CHKB	Down-regulated in germline SETBP1-mutated cells	1	-0.313971	Myeloid	FALSE	Germline - Myeloid (unique)
ENSG00000166136	NDUFB8	Down-regulated in germline SETBP1-mutated cells	1	-0.313324	Myeloid	FALSE	Germline - Myeloid (unique)
ENSG00000154518	ATP5MC3	Down-regulated in germline SETBP1-mutated cells	1	-0.313279	Myeloid	FALSE	Germline - Myeloid (unique)
ENSG00000171223	JUNB	Down-regulated in germline SETBP1-mutated cells	1	-0.310762	Myeloid	FALSE	Germline - Myeloid (unique)
ENSG00000099977	DDT	Down-regulated in germline SETBP1-mutated cells	1	-0.31054	Myeloid	FALSE	Germline - Myeloid (unique)
ENSG00000177600	RPLP2	Down-regulated in germline SETBP1-mutated cells	1	-0.306401	Myeloid	FALSE	Germline - Myeloid (unique)
ENSG00000126883	NUP214	Down-regulated in germline SETBP1-mutated cells	1	-0.306007	Myeloid	FALSE	Germline - Myeloid (unique)
ENSG00000119013	NDUFB3	Down-regulated in germline SETBP1-mutated cells	1	-0.305664	Myeloid	FALSE	Germline - Myeloid (unique)
ENSG00000213203	GIMAP1	Down-regulated in germline SETBP1-mutated cells	1	-0.305154	Myeloid	FALSE	Germline - Myeloid (unique)
ENSG00000115234	SNX17	Down-regulated in germline SETBP1-mutated cells	1	-0.302057	Myeloid	FALSE	Germline - Myeloid (unique)
ENSG00000135441	BLOC1S1	Down-regulated in germline SETBP1-mutated cells	1	-0.301609	Myeloid	FALSE	Germline - Myeloid (unique)
ENSG00000147684	NDUFB9	Down-regulated in germline SETBP1-mutated cells	1	-0.300881	Myeloid	FALSE	Germline - Myeloid (unique)
ENSG00000211821	TRDV2	Up-regulated in germline SETBP1-mutated cells	1	2.11132	Lymphoid	FALSE	-
ENSG00000211695	TRGV9	Up-regulated in germline SETBP1-mutated cells	1	1.66422	Lymphoid	FALSE	-
ENSG00000130522	JUND	Up-regulated in germline SETBP1-mutated cells	4	1.66035	Lymphoid	FALSE	-
ENSG00000160789	LMNA	Up-regulated in germline SETBP1-mutated cells	2	1.61679	Lymphoid	FALSE	-
ENSG00000211829	TRDC	Up-regulated in germline SETBP1-mutated cells	1	1.56854	Lymphoid	FALSE	-
ENSG00000087074	PPP1R15A	Up-regulated in germline SETBP1-mutated cells	3	1.52079	Lymphoid	FALSE	-
ENSG00000197728	RPS26	Up-regulated in germline SETBP1-mutated cells	4	1.48105	Lymphoid	FALSE	-
ENSG00000158050	DUSP2	Up-regulated in germline SETBP1-mutated cells	3	1.37451	Lymphoid	FALSE	-
ENSG00000118503	TNFAIP3	Up-regulated in germline SETBP1-mutated cells	3	1.29301	Lymphoid	FALSE	-
ENSG00000100906	NFKBIA	Up-regulated in germline SETBP1-mutated cells	2	1.25421	Lymphoid	FALSE	-
ENSG00000138795	LEF1	Up-regulated in germline SETBP1-mutated cells	1	1.24703	Lymphoid	FALSE	-
ENSG00000110848	CD69	Up-regulated in germline SETBP1-mutated cells	4	1.11145	Lymphoid	FALSE	-
ENSG00000211804	TRDV1	Up-regulated in germline SETBP1-mutated cells	1	1.10803	Lymphoid	FALSE	-
ENSG00000205809	KLRC2	Up-regulated in germline SETBP1-mutated cells	1	1.0916	Lymphoid	FALSE	-
ENSG00000128016	ZFP36	Up-regulated in germline SETBP1-mutated cells	3	1.08248	Lymphoid	FALSE	-
ENSG00000179820	MYADM	Up-regulated in germline SETBP1-mutated cells	4	1.0795	Lymphoid	FALSE	-
ENSG00000143185	XCL2	Up-regulated in germline SETBP1-mutated cells	2	1.05457	Lymphoid	FALSE	-
ENSG00000120129	DUSP1	Up-regulated in germline SETBP1-mutated cells	2	1.0324	Lymphoid	FALSE	-
ENSG00000119801	YPEL5	Up-regulated in germline SETBP1-mutated cells	4	1.01713	Lymphoid	FALSE	-
ENSG00000081059	TCF7	Up-regulated in germline SETBP1-mutated cells	2	1.01282	Lymphoid	FALSE	-
ENSG00000142634	EFHD2	Up-regulated in germline SETBP1-mutated cells	1	0.998816	Lymphoid	FALSE	-
ENSG00000112149	CD83	Up-regulated in germline SETBP1-mutated cells	2	0.975977	Lymphoid	FALSE	-
ENSG00000161835	GRASP	Up-regulated in germline SETBP1-mutated cells	3	0.968651	Lymphoid	FALSE	-
ENSG00000144655	CSRNP1	Up-regulated in germline SETBP1-mutated cells	4	0.963691	Lymphoid	FALSE	-
ENSG00000221869	CEBPD	Up-regulated in germline SETBP1-mutated cells	1	0.960503	Lymphoid	FALSE	-
ENSG00000153234	NR4A2	Up-regulated in germline SETBP1-mutated cells	4	0.940611	Lymphoid	FALSE	-
ENSG00000141682	PMAIP1	Up-regulated in germline SETBP1-mutated cells	3	0.940246	Lymphoid	FALSE	-
ENSG00000142546	NOSIP	Up-regulated in germline SETBP1-mutated cells	1	0.930584	Lymphoid	FALSE	-
ENSG00000213145	CRIP1	Up-regulated in germline SETBP1-mutated cells	1	0.922671	Lymphoid	FALSE	-
ENSG00000109320	NFKB1	Up-regulated in germline SETBP1-mutated cells	3	0.905075	Lymphoid	FALSE	-
ENSG00000123146	ADGRE5	Up-regulated in germline SETBP1-mutated cells	2	0.884758	Lymphoid	FALSE	-
ENSG00000067082	KLF6	Up-regulated in germline SETBP1-mutated cells	2	0.882991	Lymphoid	FALSE	-
ENSG00000030419	IKZF2	Up-regulated in germline SETBP1-mutated cells	1	0.882677	Lymphoid	FALSE	-
ENSG00000102760	RGCC	Up-regulated in germline SETBP1-mutated cells	2	0.878189	Lymphoid	FALSE	-
ENSG00000168209	DDIT4	Up-regulated in germline SETBP1-mutated cells	1	0.876279	Lymphoid	FALSE	-
ENSG00000134545	KLRC1	Up-regulated in germline SETBP1-mutated cells	2	0.872717	Lymphoid	FALSE	-
ENSG00000144802	NFKBIZ	Up-regulated in germline SETBP1-mutated cells	3	0.86284	Lymphoid	FALSE	-
ENSG00000173762	CD7	Up-regulated in germline SETBP1-mutated cells	2	0.860329	Lymphoid	FALSE	-
ENSG00000170345	FOS	Up-regulated in germline SETBP1-mutated cells	3	0.852882	Lymphoid	FALSE	-
ENSG00000168298	HIST1H1E	Up-regulated in germline SETBP1-mutated cells	4	0.847704	Lymphoid	FALSE	-
ENSG00000269028	MTRNR2L12	Up-regulated in germline SETBP1-mutated cells	4	0.835395	Lymphoid	FALSE	-
ENSG00000177606	JUN	Up-regulated in germline SETBP1-mutated cells	2	0.80972	Lymphoid	FALSE	-
ENSG00000204475	NCR3	Up-regulated in germline SETBP1-mutated cells	1	0.802536	Lymphoid	FALSE	-
ENSG00000121966	CXCR4	Up-regulated in germline SETBP1-mutated cells	2	0.798162	Lymphoid	FALSE	-
ENSG00000107968	MAP3K8	Up-regulated in germline SETBP1-mutated cells	2	0.782938	Lymphoid	FALSE	-
ENSG00000271869	AC026979.2	Up-regulated in germline SETBP1-mutated cells	3	0.779904	Lymphoid	FALSE	-
ENSG00000026508	CD44	Up-regulated in germline SETBP1-mutated cells	2	0.750418	Lymphoid	FALSE	-
ENSG00000171223	JUNB	Up-regulated in germline SETBP1-mutated cells	1	0.749356	Lymphoid	FALSE	-
ENSG00000124942	AHNAK	Up-regulated in germline SETBP1-mutated cells	1	0.745685	Lymphoid	FALSE	-
ENSG00000124762	CDKN1A	Up-regulated in germline SETBP1-mutated cells	1	0.742894	Lymphoid	FALSE	-
ENSG00000173812	EIF1	Up-regulated in germline SETBP1-mutated cells	4	0.739211	Lymphoid	FALSE	-
ENSG00000133316	WDR74	Up-regulated in germline SETBP1-mutated cells	1	0.733458	Lymphoid	FALSE	-
ENSG00000139193	CD27	Up-regulated in germline SETBP1-mutated cells	1	0.729457	Lymphoid	FALSE	-
ENSG00000163660	CCNL1	Up-regulated in germline SETBP1-mutated cells	4	0.723534	Lymphoid	FALSE	-
ENSG00000111796	KLRB1	Up-regulated in germline SETBP1-mutated cells	2	0.720538	Lymphoid	FALSE	-
ENSG00000107281	NPDC1	Up-regulated in germline SETBP1-mutated cells	1	0.717935	Lymphoid	FALSE	-
ENSG00000267519	AC020916.1	Up-regulated in germline SETBP1-mutated cells	3	0.713779	Lymphoid	FALSE	-
ENSG00000184897	H1FX	Up-regulated in germline SETBP1-mutated cells	3	0.712298	Lymphoid	FALSE	-
ENSG00000109906	ZBTB16	Up-regulated in germline SETBP1-mutated cells	1	0.706723	Lymphoid	FALSE	-
ENSG00000165732	DDX21	Up-regulated in germline SETBP1-mutated cells	1	0.705295	Lymphoid	FALSE	-
ENSG00000132475	H3F3B	Up-regulated in germline SETBP1-mutated cells	4	0.703656	Lymphoid	FALSE	-
ENSG00000162924	REL	Up-regulated in germline SETBP1-mutated cells	4	0.691746	Lymphoid	FALSE	-
ENSG00000156232	WHAMM	Up-regulated in germline SETBP1-mutated cells	4	0.690706	Lymphoid	FALSE	-
ENSG00000119048	UBE2B	Up-regulated in germline SETBP1-mutated cells	1	0.689531	Lymphoid	FALSE	-
ENSG00000141298	SSH2	Up-regulated in germline SETBP1-mutated cells	1	0.689219	Lymphoid	FALSE	-
ENSG00000124575	HIST1H1D	Up-regulated in germline SETBP1-mutated cells	4	0.688663	Lymphoid	FALSE	-
ENSG00000188404	SELL	Up-regulated in germline SETBP1-mutated cells	2	0.686682	Lymphoid	FALSE	-
ENSG00000114784	EIF1B	Up-regulated in germline SETBP1-mutated cells	2	0.685713	Lymphoid	FALSE	-
ENSG00000132819	RBM38	Up-regulated in germline SETBP1-mutated cells	4	0.683146	Lymphoid	FALSE	-
ENSG00000130340	SNX9	Up-regulated in germline SETBP1-mutated cells	2	0.681781	Lymphoid	FALSE	-
ENSG00000198355	PIM3	Up-regulated in germline SETBP1-mutated cells	3	0.681615	Lymphoid	FALSE	-
ENSG00000044574	HSPA5	Up-regulated in germline SETBP1-mutated cells	4	0.669402	Lymphoid	FALSE	-
ENSG00000179094	PER1	Up-regulated in germline SETBP1-mutated cells	4	0.668602	Lymphoid	FALSE	-
ENSG00000211689	TRGC1	Up-regulated in germline SETBP1-mutated cells	1	0.666291	Lymphoid	FALSE	-
ENSG00000163659	TIPARP	Up-regulated in germline SETBP1-mutated cells	1	0.658879	Lymphoid	FALSE	-
ENSG00000081320	STK17B	Up-regulated in germline SETBP1-mutated cells	4	0.657629	Lymphoid	FALSE	-
ENSG00000054267	ARID4B	Up-regulated in germline SETBP1-mutated cells	3	0.646981	Lymphoid	FALSE	-
ENSG00000095397	WHRN	Up-regulated in germline SETBP1-mutated cells	1	0.645213	Lymphoid	FALSE	-
ENSG00000104825	NFKBIB	Up-regulated in germline SETBP1-mutated cells	1	0.644981	Lymphoid	FALSE	-
ENSG00000171604	CXXC5	Up-regulated in germline SETBP1-mutated cells	1	0.640649	Lymphoid	FALSE	-
ENSG00000182010	RTKN2	Up-regulated in germline SETBP1-mutated cells	1	0.633901	Lymphoid	FALSE	-
ENSG00000126524	SBDS	Up-regulated in germline SETBP1-mutated cells	4	0.633358	Lymphoid	FALSE	-
ENSG00000154124	OTULIN	Up-regulated in germline SETBP1-mutated cells	2	0.632337	Lymphoid	FALSE	-
ENSG00000276216	AC245014.3	Up-regulated in germline SETBP1-mutated cells	3	0.63226	Lymphoid	FALSE	-
ENSG00000262202	AC007952.4	Up-regulated in germline SETBP1-mutated cells	2	0.631583	Lymphoid	FALSE	-
ENSG00000060138	YBX3	Up-regulated in germline SETBP1-mutated cells	1	0.629146	Lymphoid	FALSE	-
ENSG00000114446	IFT57	Up-regulated in germline SETBP1-mutated cells	1	0.627823	Lymphoid	FALSE	-
ENSG00000125347	IRF1	Up-regulated in germline SETBP1-mutated cells	2	0.625269	Lymphoid	FALSE	-
ENSG00000143772	ITPKB	Up-regulated in germline SETBP1-mutated cells	1	0.623732	Lymphoid	FALSE	-
ENSG00000124766	SOX4	Up-regulated in germline SETBP1-mutated cells	2	0.620767	Lymphoid	FALSE	-
ENSG00000104856	RELB	Up-regulated in germline SETBP1-mutated cells	4	0.609011	Lymphoid	FALSE	-
ENSG00000145247	OCIAD2	Up-regulated in germline SETBP1-mutated cells	1	0.606838	Lymphoid	FALSE	-
ENSG00000133740	E2F5	Up-regulated in germline SETBP1-mutated cells	1	0.606567	Lymphoid	FALSE	-
ENSG00000086061	DNAJA1	Up-regulated in germline SETBP1-mutated cells	3	0.599357	Lymphoid	FALSE	-
ENSG00000101082	SLA2	Up-regulated in germline SETBP1-mutated cells	1	0.599258	Lymphoid	FALSE	-
ENSG00000158321	AUTS2	Up-regulated in germline SETBP1-mutated cells	1	0.598721	Lymphoid	FALSE	-
ENSG00000197019	SERTAD1	Up-regulated in germline SETBP1-mutated cells	1	0.597086	Lymphoid	FALSE	-
ENSG00000131759	RARA	Up-regulated in germline SETBP1-mutated cells	1	0.595283	Lymphoid	FALSE	-
ENSG00000152518	ZFP36L2	Up-regulated in germline SETBP1-mutated cells	2	0.593833	Lymphoid	FALSE	-
ENSG00000100644	HIF1A	Up-regulated in germline SETBP1-mutated cells	3	0.589626	Lymphoid	FALSE	-
ENSG00000187837	HIST1H1C	Up-regulated in germline SETBP1-mutated cells	4	0.588999	Lymphoid	FALSE	-
ENSG00000090339	ICAM1	Up-regulated in germline SETBP1-mutated cells	1	0.588594	Lymphoid	FALSE	-
ENSG00000070756	PABPC1	Up-regulated in germline SETBP1-mutated cells	3	0.588163	Lymphoid	FALSE	-
ENSG00000153922	CHD1	Up-regulated in germline SETBP1-mutated cells	4	0.585333	Lymphoid	FALSE	-
ENSG00000077150	NFKB2	Up-regulated in germline SETBP1-mutated cells	2	0.581214	Lymphoid	FALSE	-
ENSG00000140848	CPNE2	Up-regulated in germline SETBP1-mutated cells	1	0.581004	Lymphoid	FALSE	-
ENSG00000131051	RBM39	Up-regulated in germline SETBP1-mutated cells	4	0.577147	Lymphoid	FALSE	-
ENSG00000186283	TOR3A	Up-regulated in germline SETBP1-mutated cells	1	0.577063	Lymphoid	FALSE	-
ENSG00000227507	LTB	Up-regulated in germline SETBP1-mutated cells	2	0.575097	Lymphoid	FALSE	-
ENSG00000053254	FOXN3	Up-regulated in germline SETBP1-mutated cells	1	0.57247	Lymphoid	FALSE	-
ENSG00000196843	ARID5A	Up-regulated in germline SETBP1-mutated cells	2	0.57159	Lymphoid	FALSE	-
ENSG00000183508	TENT5C	Up-regulated in germline SETBP1-mutated cells	3	0.56939	Lymphoid	FALSE	-
ENSG00000185262	UBALD2	Up-regulated in germline SETBP1-mutated cells	3	0.566257	Lymphoid	FALSE	-
ENSG00000164327	RICTOR	Up-regulated in germline SETBP1-mutated cells	1	0.563765	Lymphoid	FALSE	-
ENSG00000156273	BACH1	Up-regulated in germline SETBP1-mutated cells	1	0.563337	Lymphoid	FALSE	-
ENSG00000162511	LAPTM5	Up-regulated in germline SETBP1-mutated cells	1	0.562719	Lymphoid	FALSE	-
ENSG00000125740	FOSB	Up-regulated in germline SETBP1-mutated cells	3	0.561632	Lymphoid	FALSE	-
ENSG00000117318	ID3	Up-regulated in germline SETBP1-mutated cells	2	0.561249	Lymphoid	FALSE	-
ENSG00000090104	RGS1	Up-regulated in germline SETBP1-mutated cells	1	0.560721	Lymphoid	FALSE	-
ENSG00000029363	BCLAF1	Up-regulated in germline SETBP1-mutated cells	4	0.546696	Lymphoid	FALSE	-
ENSG00000150991	UBC	Up-regulated in germline SETBP1-mutated cells	3	0.546601	Lymphoid	FALSE	-
ENSG00000164548	TRA2A	Up-regulated in germline SETBP1-mutated cells	3	0.546393	Lymphoid	FALSE	-
ENSG00000140575	IQGAP1	Up-regulated in germline SETBP1-mutated cells	2	0.54496	Lymphoid	FALSE	-
ENSG00000148516	ZEB1	Up-regulated in germline SETBP1-mutated cells	2	0.543722	Lymphoid	FALSE	-
ENSG00000197329	PELI1	Up-regulated in germline SETBP1-mutated cells	2	0.541224	Lymphoid	FALSE	-
ENSG00000120738	EGR1	Up-regulated in germline SETBP1-mutated cells	2	0.539807	Lymphoid	FALSE	-
ENSG00000116560	SFPQ	Up-regulated in germline SETBP1-mutated cells	4	0.539203	Lymphoid	FALSE	-
ENSG00000143507	DUSP10	Up-regulated in germline SETBP1-mutated cells	1	0.538384	Lymphoid	FALSE	-
ENSG00000132002	DNAJB1	Up-regulated in germline SETBP1-mutated cells	4	0.537704	Lymphoid	FALSE	-
ENSG00000069399	BCL3	Up-regulated in germline SETBP1-mutated cells	2	0.53766	Lymphoid	FALSE	-
ENSG00000136527	TRA2B	Up-regulated in germline SETBP1-mutated cells	4	0.537209	Lymphoid	FALSE	-
ENSG00000092820	EZR	Up-regulated in germline SETBP1-mutated cells	3	0.536476	Lymphoid	FALSE	-
ENSG00000269893	SNHG8	Up-regulated in germline SETBP1-mutated cells	4	0.535777	Lymphoid	FALSE	-
ENSG00000168421	RHOH	Up-regulated in germline SETBP1-mutated cells	2	0.534254	Lymphoid	FALSE	-
ENSG00000107742	SPOCK2	Up-regulated in germline SETBP1-mutated cells	2	0.532631	Lymphoid	FALSE	-
ENSG00000143384	MCL1	Up-regulated in germline SETBP1-mutated cells	2	0.531758	Lymphoid	FALSE	-
ENSG00000142227	EMP3	Up-regulated in germline SETBP1-mutated cells	1	0.530615	Lymphoid	FALSE	-
ENSG00000112406	HECA	Up-regulated in germline SETBP1-mutated cells	3	0.530374	Lymphoid	FALSE	-
ENSG00000123329	ARHGAP9	Up-regulated in germline SETBP1-mutated cells	1	0.528891	Lymphoid	FALSE	-
ENSG00000134107	BHLHE40	Up-regulated in germline SETBP1-mutated cells	2	0.52878	Lymphoid	FALSE	-
ENSG00000171988	JMJD1C	Up-regulated in germline SETBP1-mutated cells	4	0.528244	Lymphoid	FALSE	-
ENSG00000109321	AREG	Up-regulated in germline SETBP1-mutated cells	1	0.527136	Lymphoid	FALSE	-
ENSG00000214367	HAUS3	Up-regulated in germline SETBP1-mutated cells	1	0.526557	Lymphoid	FALSE	-
ENSG00000107485	GATA3	Up-regulated in germline SETBP1-mutated cells	1	0.525957	Lymphoid	FALSE	-
ENSG00000099875	MKNK2	Up-regulated in germline SETBP1-mutated cells	2	0.519936	Lymphoid	FALSE	-
ENSG00000124225	PMEPA1	Up-regulated in germline SETBP1-mutated cells	1	0.519423	Lymphoid	FALSE	-
ENSG00000109332	UBE2D3	Up-regulated in germline SETBP1-mutated cells	2	0.519286	Lymphoid	FALSE	-
ENSG00000182568	SATB1	Up-regulated in germline SETBP1-mutated cells	2	0.516696	Lymphoid	FALSE	-
ENSG00000163874	ZC3H12A	Up-regulated in germline SETBP1-mutated cells	2	0.516083	Lymphoid	FALSE	-
ENSG00000131669	NINJ1	Up-regulated in germline SETBP1-mutated cells	3	0.515454	Lymphoid	FALSE	-
ENSG00000184557	SOCS3	Up-regulated in germline SETBP1-mutated cells	1	0.515297	Lymphoid	FALSE	-
ENSG00000059804	SLC2A3	Up-regulated in germline SETBP1-mutated cells	2	0.513594	Lymphoid	FALSE	-
ENSG00000173875	ZNF791	Up-regulated in germline SETBP1-mutated cells	1	0.512803	Lymphoid	FALSE	-
ENSG00000186469	GNG2	Up-regulated in germline SETBP1-mutated cells	2	0.512789	Lymphoid	FALSE	-
ENSG00000082153	BZW1	Up-regulated in germline SETBP1-mutated cells	2	0.511291	Lymphoid	FALSE	-
ENSG00000140455	USP3	Up-regulated in germline SETBP1-mutated cells	2	0.510863	Lymphoid	FALSE	-
ENSG00000130844	ZNF331	Up-regulated in germline SETBP1-mutated cells	3	0.50971	Lymphoid	FALSE	-
ENSG00000167658	EEF2	Up-regulated in germline SETBP1-mutated cells	3	0.508175	Lymphoid	FALSE	-
ENSG00000104824	HNRNPL	Up-regulated in germline SETBP1-mutated cells	1	0.506131	Lymphoid	FALSE	-
ENSG00000125107	CNOT1	Up-regulated in germline SETBP1-mutated cells	4	0.504466	Lymphoid	FALSE	-
ENSG00000196352	CD55	Up-regulated in germline SETBP1-mutated cells	3	0.504278	Lymphoid	FALSE	-
ENSG00000144747	TMF1	Up-regulated in germline SETBP1-mutated cells	2	0.503642	Lymphoid	FALSE	-
ENSG00000156675	RAB11FIP1	Up-regulated in germline SETBP1-mutated cells	1	0.503411	Lymphoid	FALSE	-
ENSG00000273338	AC103591.3	Up-regulated in germline SETBP1-mutated cells	1	0.502541	Lymphoid	FALSE	-
ENSG00000160584	SIK3	Up-regulated in germline SETBP1-mutated cells	4	0.50192	Lymphoid	FALSE	-
ENSG00000213741	RPS29	Up-regulated in germline SETBP1-mutated cells	4	0.50151	Lymphoid	FALSE	-
ENSG00000164924	YWHAZ	Up-regulated in germline SETBP1-mutated cells	1	0.499907	Lymphoid	FALSE	-
ENSG00000184545	DUSP8	Up-regulated in germline SETBP1-mutated cells	1	0.499434	Lymphoid	FALSE	-
ENSG00000140968	IRF8	Up-regulated in germline SETBP1-mutated cells	1	0.498259	Lymphoid	FALSE	-
ENSG00000196781	TLE1	Up-regulated in germline SETBP1-mutated cells	1	0.498062	Lymphoid	FALSE	-
ENSG00000095015	MAP3K1	Up-regulated in germline SETBP1-mutated cells	1	0.495882	Lymphoid	FALSE	-
ENSG00000113368	LMNB1	Up-regulated in germline SETBP1-mutated cells	1	0.495795	Lymphoid	FALSE	-
ENSG00000139496	NUP58	Up-regulated in germline SETBP1-mutated cells	1	0.49516	Lymphoid	FALSE	-
ENSG00000152601	MBNL1	Up-regulated in germline SETBP1-mutated cells	2	0.494919	Lymphoid	FALSE	-
ENSG00000006652	IFRD1	Up-regulated in germline SETBP1-mutated cells	3	0.494386	Lymphoid	FALSE	-
ENSG00000161011	SQSTM1	Up-regulated in germline SETBP1-mutated cells	3	0.494155	Lymphoid	FALSE	-
ENSG00000153563	CD8A	Up-regulated in germline SETBP1-mutated cells	1	0.491592	Lymphoid	FALSE	-
ENSG00000118985	ELL2	Up-regulated in germline SETBP1-mutated cells	2	0.490441	Lymphoid	FALSE	-
ENSG00000074966	TXK	Up-regulated in germline SETBP1-mutated cells	1	0.48961	Lymphoid	FALSE	-
ENSG00000099860	GADD45B	Up-regulated in germline SETBP1-mutated cells	2	0.489468	Lymphoid	FALSE	-
ENSG00000282885	AL627171.2	Up-regulated in germline SETBP1-mutated cells	4	0.487901	Lymphoid	FALSE	-
ENSG00000164543	STK17A	Up-regulated in germline SETBP1-mutated cells	2	0.486916	Lymphoid	FALSE	-
ENSG00000125148	MT2A	Up-regulated in germline SETBP1-mutated cells	2	0.486614	Lymphoid	FALSE	-
ENSG00000142089	IFITM3	Up-regulated in germline SETBP1-mutated cells	3	0.484589	Lymphoid	FALSE	-
ENSG00000063177	RPL18	Up-regulated in germline SETBP1-mutated cells	3	0.482141	Lymphoid	FALSE	-
ENSG00000272256	AC044849.1	Up-regulated in germline SETBP1-mutated cells	3	0.481631	Lymphoid	FALSE	-
ENSG00000159140	SON	Up-regulated in germline SETBP1-mutated cells	1	0.481185	Lymphoid	FALSE	-
ENSG00000080822	CLDND1	Up-regulated in germline SETBP1-mutated cells	1	0.480131	Lymphoid	FALSE	-
ENSG00000170340	B3GNT2	Up-regulated in germline SETBP1-mutated cells	1	0.479453	Lymphoid	FALSE	-
ENSG00000146278	PNRC1	Up-regulated in germline SETBP1-mutated cells	4	0.479299	Lymphoid	FALSE	-
ENSG00000113448	PDE4D	Up-regulated in germline SETBP1-mutated cells	3	0.47867	Lymphoid	FALSE	-
ENSG00000080824	HSP90AA1	Up-regulated in germline SETBP1-mutated cells	1	0.478441	Lymphoid	FALSE	-
ENSG00000132823	OSER1	Up-regulated in germline SETBP1-mutated cells	1	0.478143	Lymphoid	FALSE	-
ENSG00000124831	LRRFIP1	Up-regulated in germline SETBP1-mutated cells	1	0.47778	Lymphoid	FALSE	-
ENSG00000068903	SIRT2	Up-regulated in germline SETBP1-mutated cells	1	0.477536	Lymphoid	FALSE	-
ENSG00000145860	RNF145	Up-regulated in germline SETBP1-mutated cells	2	0.476274	Lymphoid	FALSE	-
ENSG00000167552	TUBA1A	Up-regulated in germline SETBP1-mutated cells	3	0.475332	Lymphoid	FALSE	-
ENSG00000105993	DNAJB6	Up-regulated in germline SETBP1-mutated cells	1	0.474662	Lymphoid	FALSE	-
ENSG00000068724	TTC7A	Up-regulated in germline SETBP1-mutated cells	1	0.473005	Lymphoid	FALSE	-
ENSG00000159388	BTG2	Up-regulated in germline SETBP1-mutated cells	3	0.472828	Lymphoid	FALSE	-
ENSG00000135241	PNPLA8	Up-regulated in germline SETBP1-mutated cells	1	0.472407	Lymphoid	FALSE	-
ENSG00000004468	CD38	Up-regulated in germline SETBP1-mutated cells	1	0.471093	Lymphoid	FALSE	-
ENSG00000111596	CNOT2	Up-regulated in germline SETBP1-mutated cells	1	0.470938	Lymphoid	FALSE	-
ENSG00000255733	IFNG-AS1	Up-regulated in germline SETBP1-mutated cells	1	0.47093	Lymphoid	FALSE	-
ENSG00000086062	B4GALT1	Up-regulated in germline SETBP1-mutated cells	2	0.470765	Lymphoid	FALSE	-
ENSG00000185022	MAFF	Up-regulated in germline SETBP1-mutated cells	2	0.470329	Lymphoid	FALSE	-
ENSG00000132510	KDM6B	Up-regulated in germline SETBP1-mutated cells	3	0.46947	Lymphoid	FALSE	-
ENSG00000160856	FCRL3	Up-regulated in germline SETBP1-mutated cells	3	0.469208	Lymphoid	FALSE	-
ENSG00000110852	CLEC2B	Up-regulated in germline SETBP1-mutated cells	2	0.468984	Lymphoid	FALSE	-
ENSG00000105329	TGFB1	Up-regulated in germline SETBP1-mutated cells	2	0.468394	Lymphoid	FALSE	-
ENSG00000176105	YES1	Up-regulated in germline SETBP1-mutated cells	1	0.46367	Lymphoid	FALSE	-
ENSG00000139793	MBNL2	Up-regulated in germline SETBP1-mutated cells	1	0.461715	Lymphoid	FALSE	-
ENSG00000138757	G3BP2	Up-regulated in germline SETBP1-mutated cells	2	0.461201	Lymphoid	FALSE	-
ENSG00000108654	DDX5	Up-regulated in germline SETBP1-mutated cells	2	0.45623	Lymphoid	FALSE	-
ENSG00000133858	ZFC3H1	Up-regulated in germline SETBP1-mutated cells	1	0.455199	Lymphoid	FALSE	-
ENSG00000103657	HERC1	Up-regulated in germline SETBP1-mutated cells	1	0.454859	Lymphoid	FALSE	-
ENSG00000185650	ZFP36L1	Up-regulated in germline SETBP1-mutated cells	1	0.453943	Lymphoid	FALSE	-
ENSG00000169991	IFFO2	Up-regulated in germline SETBP1-mutated cells	1	0.453381	Lymphoid	FALSE	-
ENSG00000070831	CDC42	Up-regulated in germline SETBP1-mutated cells	2	0.452983	Lymphoid	FALSE	-
ENSG00000134954	ETS1	Up-regulated in germline SETBP1-mutated cells	2	0.451936	Lymphoid	FALSE	-
ENSG00000159128	IFNGR2	Up-regulated in germline SETBP1-mutated cells	1	0.451667	Lymphoid	FALSE	-
ENSG00000007944	MYLIP	Up-regulated in germline SETBP1-mutated cells	2	0.451267	Lymphoid	FALSE	-
ENSG00000065978	YBX1	Up-regulated in germline SETBP1-mutated cells	3	0.450332	Lymphoid	FALSE	-
ENSG00000167470	MIDN	Up-regulated in germline SETBP1-mutated cells	2	0.44988	Lymphoid	FALSE	-
ENSG00000150593	PDCD4	Up-regulated in germline SETBP1-mutated cells	2	0.449594	Lymphoid	FALSE	-
ENSG00000139722	VPS37B	Up-regulated in germline SETBP1-mutated cells	3	0.449271	Lymphoid	FALSE	-
ENSG00000167641	PPP1R14A	Up-regulated in germline SETBP1-mutated cells	1	0.449047	Lymphoid	FALSE	-
ENSG00000152270	PDE3B	Up-regulated in germline SETBP1-mutated cells	1	0.449004	Lymphoid	FALSE	-
ENSG00000122644	ARL4A	Up-regulated in germline SETBP1-mutated cells	2	0.448937	Lymphoid	FALSE	-
ENSG00000110367	DDX6	Up-regulated in germline SETBP1-mutated cells	2	0.448413	Lymphoid	FALSE	-
ENSG00000174373	RALGAPA1	Up-regulated in germline SETBP1-mutated cells	1	0.445664	Lymphoid	FALSE	-
ENSG00000133639	BTG1	Up-regulated in germline SETBP1-mutated cells	2	0.445488	Lymphoid	FALSE	-
ENSG00000121879	PIK3CA	Up-regulated in germline SETBP1-mutated cells	2	0.445235	Lymphoid	FALSE	-
ENSG00000169554	ZEB2	Up-regulated in germline SETBP1-mutated cells	1	0.442988	Lymphoid	FALSE	-
ENSG00000175197	DDIT3	Up-regulated in germline SETBP1-mutated cells	1	0.442931	Lymphoid	FALSE	-
ENSG00000103035	PSMD7	Up-regulated in germline SETBP1-mutated cells	1	0.441486	Lymphoid	FALSE	-
ENSG00000158615	PPP1R15B	Up-regulated in germline SETBP1-mutated cells	2	0.440723	Lymphoid	FALSE	-
ENSG00000111276	CDKN1B	Up-regulated in germline SETBP1-mutated cells	1	0.44058	Lymphoid	FALSE	-
ENSG00000109787	KLF3	Up-regulated in germline SETBP1-mutated cells	3	0.438902	Lymphoid	FALSE	-
ENSG00000059758	CDK17	Up-regulated in germline SETBP1-mutated cells	3	0.437736	Lymphoid	FALSE	-
ENSG00000133872	SARAF	Up-regulated in germline SETBP1-mutated cells	4	0.437433	Lymphoid	FALSE	-
ENSG00000163527	STT3B	Up-regulated in germline SETBP1-mutated cells	1	0.436612	Lymphoid	FALSE	-
ENSG00000174444	RPL4	Up-regulated in germline SETBP1-mutated cells	2	0.436496	Lymphoid	FALSE	-
ENSG00000102786	INTS6	Up-regulated in germline SETBP1-mutated cells	2	0.436472	Lymphoid	FALSE	-
ENSG00000099204	ABLIM1	Up-regulated in germline SETBP1-mutated cells	2	0.436412	Lymphoid	FALSE	-
ENSG00000251562	MALAT1	Up-regulated in germline SETBP1-mutated cells	1	0.436164	Lymphoid	FALSE	-
ENSG00000115165	CYTIP	Up-regulated in germline SETBP1-mutated cells	1	0.435613	Lymphoid	FALSE	-
ENSG00000122026	RPL21	Up-regulated in germline SETBP1-mutated cells	2	0.435377	Lymphoid	FALSE	-
ENSG00000009307	CSDE1	Up-regulated in germline SETBP1-mutated cells	4	0.435118	Lymphoid	FALSE	-
ENSG00000023287	RB1CC1	Up-regulated in germline SETBP1-mutated cells	1	0.434665	Lymphoid	FALSE	-
ENSG00000134744	TUT4	Up-regulated in germline SETBP1-mutated cells	3	0.434588	Lymphoid	FALSE	-
ENSG00000104660	LEPROTL1	Up-regulated in germline SETBP1-mutated cells	1	0.434092	Lymphoid	FALSE	-
ENSG00000158710	TAGLN2	Up-regulated in germline SETBP1-mutated cells	1	0.433912	Lymphoid	FALSE	-
ENSG00000145675	PIK3R1	Up-regulated in germline SETBP1-mutated cells	2	0.433795	Lymphoid	FALSE	-
ENSG00000135870	RC3H1	Up-regulated in germline SETBP1-mutated cells	1	0.433196	Lymphoid	FALSE	-
ENSG00000197860	SGTB	Up-regulated in germline SETBP1-mutated cells	1	0.43317	Lymphoid	FALSE	-
ENSG00000134480	CCNH	Up-regulated in germline SETBP1-mutated cells	2	0.432393	Lymphoid	FALSE	-
ENSG00000100650	SRSF5	Up-regulated in germline SETBP1-mutated cells	2	0.432154	Lymphoid	FALSE	-
ENSG00000117523	PRRC2C	Up-regulated in germline SETBP1-mutated cells	3	0.431516	Lymphoid	FALSE	-
ENSG00000177954	RPS27	Up-regulated in germline SETBP1-mutated cells	3	0.430032	Lymphoid	FALSE	-
ENSG00000161547	SRSF2	Up-regulated in germline SETBP1-mutated cells	1	0.4295	Lymphoid	FALSE	-
ENSG00000171867	PRNP	Up-regulated in germline SETBP1-mutated cells	1	0.429294	Lymphoid	FALSE	-
ENSG00000147526	TACC1	Up-regulated in germline SETBP1-mutated cells	1	0.429152	Lymphoid	FALSE	-
ENSG00000167642	SPINT2	Up-regulated in germline SETBP1-mutated cells	1	0.428519	Lymphoid	FALSE	-
ENSG00000013441	CLK1	Up-regulated in germline SETBP1-mutated cells	1	0.427642	Lymphoid	FALSE	-
ENSG00000013725	CD6	Up-regulated in germline SETBP1-mutated cells	1	0.427521	Lymphoid	FALSE	-
ENSG00000176083	ZNF683	Up-regulated in germline SETBP1-mutated cells	1	0.426251	Lymphoid	FALSE	-
ENSG00000077147	TM9SF3	Up-regulated in germline SETBP1-mutated cells	1	0.426061	Lymphoid	FALSE	-
ENSG00000103187	COTL1	Up-regulated in germline SETBP1-mutated cells	1	0.425262	Lymphoid	FALSE	-
ENSG00000072110	ACTN1	Up-regulated in germline SETBP1-mutated cells	1	0.424372	Lymphoid	FALSE	-
ENSG00000149564	ESAM	Up-regulated in germline SETBP1-mutated cells	1	0.423889	Lymphoid	FALSE	-
ENSG00000163349	HIPK1	Up-regulated in germline SETBP1-mutated cells	4	0.423493	Lymphoid	FALSE	-
ENSG00000187555	USP7	Up-regulated in germline SETBP1-mutated cells	2	0.423396	Lymphoid	FALSE	-
ENSG00000092199	HNRNPC	Up-regulated in germline SETBP1-mutated cells	3	0.421931	Lymphoid	FALSE	-
ENSG00000047365	ARAP2	Up-regulated in germline SETBP1-mutated cells	1	0.421792	Lymphoid	FALSE	-
ENSG00000211696	TRGV8	Up-regulated in germline SETBP1-mutated cells	1	0.421687	Lymphoid	FALSE	-
ENSG00000151327	FAM177A1	Up-regulated in germline SETBP1-mutated cells	3	0.421399	Lymphoid	FALSE	-
ENSG00000112137	PHACTR1	Up-regulated in germline SETBP1-mutated cells	1	0.420115	Lymphoid	FALSE	-
ENSG00000101654	RNMT	Up-regulated in germline SETBP1-mutated cells	3	0.419482	Lymphoid	FALSE	-
ENSG00000166233	ARIH1	Up-regulated in germline SETBP1-mutated cells	3	0.418811	Lymphoid	FALSE	-
ENSG00000162664	ZNF326	Up-regulated in germline SETBP1-mutated cells	1	0.418489	Lymphoid	FALSE	-
ENSG00000117616	RSRP1	Up-regulated in germline SETBP1-mutated cells	1	0.418097	Lymphoid	FALSE	-
ENSG00000178607	ERN1	Up-regulated in germline SETBP1-mutated cells	1	0.417049	Lymphoid	FALSE	-
ENSG00000168264	IRF2BP2	Up-regulated in germline SETBP1-mutated cells	1	0.41571	Lymphoid	FALSE	-
ENSG00000145241	CENPC	Up-regulated in germline SETBP1-mutated cells	3	0.415319	Lymphoid	FALSE	-
ENSG00000254772	EEF1G	Up-regulated in germline SETBP1-mutated cells	1	0.415065	Lymphoid	FALSE	-
ENSG00000067064	IDI1	Up-regulated in germline SETBP1-mutated cells	2	0.414962	Lymphoid	FALSE	-
ENSG00000168685	IL7R	Up-regulated in germline SETBP1-mutated cells	1	0.413995	Lymphoid	FALSE	-
ENSG00000140678	ITGAX	Up-regulated in germline SETBP1-mutated cells	1	0.413383	Lymphoid	FALSE	-
ENSG00000143158	MPC2	Up-regulated in germline SETBP1-mutated cells	1	0.413292	Lymphoid	FALSE	-
ENSG00000005483	KMT2E	Up-regulated in germline SETBP1-mutated cells	3	0.412287	Lymphoid	FALSE	-
ENSG00000160179	ABCG1	Up-regulated in germline SETBP1-mutated cells	1	0.411545	Lymphoid	FALSE	-
ENSG00000172005	MAL	Up-regulated in germline SETBP1-mutated cells	1	0.410207	Lymphoid	FALSE	-
ENSG00000182606	TRAK1	Up-regulated in germline SETBP1-mutated cells	1	0.409957	Lymphoid	FALSE	-
ENSG00000143878	RHOB	Up-regulated in germline SETBP1-mutated cells	1	0.409834	Lymphoid	FALSE	-
ENSG00000081237	PTPRC	Up-regulated in germline SETBP1-mutated cells	1	0.409742	Lymphoid	FALSE	-
ENSG00000115607	IL18RAP	Up-regulated in germline SETBP1-mutated cells	2	0.408035	Lymphoid	FALSE	-
ENSG00000162783	IER5	Up-regulated in germline SETBP1-mutated cells	3	0.407841	Lymphoid	FALSE	-
ENSG00000023734	STRAP	Up-regulated in germline SETBP1-mutated cells	3	0.407583	Lymphoid	FALSE	-
ENSG00000176624	MEX3C	Up-regulated in germline SETBP1-mutated cells	1	0.407088	Lymphoid	FALSE	-
ENSG00000138814	PPP3CA	Up-regulated in germline SETBP1-mutated cells	1	0.406198	Lymphoid	FALSE	-
ENSG00000205268	PDE7A	Up-regulated in germline SETBP1-mutated cells	1	0.405526	Lymphoid	FALSE	-
ENSG00000101665	SMAD7	Up-regulated in germline SETBP1-mutated cells	1	0.405396	Lymphoid	FALSE	-
ENSG00000160888	IER2	Up-regulated in germline SETBP1-mutated cells	1	0.405019	Lymphoid	FALSE	-
ENSG00000115415	STAT1	Up-regulated in germline SETBP1-mutated cells	1	0.4047	Lymphoid	FALSE	-
ENSG00000198625	MDM4	Up-regulated in germline SETBP1-mutated cells	1	0.403999	Lymphoid	FALSE	-
ENSG00000138433	CIR1	Up-regulated in germline SETBP1-mutated cells	2	0.403457	Lymphoid	FALSE	-
ENSG00000234745	HLA-B	Up-regulated in germline SETBP1-mutated cells	2	0.402976	Lymphoid	FALSE	-
ENSG00000170379	TCAF2	Up-regulated in germline SETBP1-mutated cells	1	0.402496	Lymphoid	FALSE	-
ENSG00000120694	HSPH1	Up-regulated in germline SETBP1-mutated cells	1	0.402106	Lymphoid	FALSE	-
ENSG00000150347	ARID5B	Up-regulated in germline SETBP1-mutated cells	1	0.401934	Lymphoid	FALSE	-
ENSG00000159023	EPB41	Up-regulated in germline SETBP1-mutated cells	1	0.40108	Lymphoid	FALSE	-
ENSG00000138670	RASGEF1B	Up-regulated in germline SETBP1-mutated cells	1	0.400289	Lymphoid	FALSE	-
ENSG00000213809	KLRK1	Up-regulated in germline SETBP1-mutated cells	1	0.399691	Lymphoid	FALSE	-
ENSG00000168175	MAPK1IP1L	Up-regulated in germline SETBP1-mutated cells	3	0.397284	Lymphoid	FALSE	-
ENSG00000206560	ANKRD28	Up-regulated in germline SETBP1-mutated cells	1	0.396588	Lymphoid	FALSE	-
ENSG00000166046	TCP11L2	Up-regulated in germline SETBP1-mutated cells	2	0.395873	Lymphoid	FALSE	-
ENSG00000070761	CFAP20	Up-regulated in germline SETBP1-mutated cells	2	0.395665	Lymphoid	FALSE	-
ENSG00000173120	KDM2A	Up-regulated in germline SETBP1-mutated cells	3	0.395264	Lymphoid	FALSE	-
ENSG00000133112	TPT1	Up-regulated in germline SETBP1-mutated cells	1	0.395126	Lymphoid	FALSE	-
ENSG00000076604	TRAF4	Up-regulated in germline SETBP1-mutated cells	1	0.39446	Lymphoid	FALSE	-
ENSG00000162496	DHRS3	Up-regulated in germline SETBP1-mutated cells	1	0.393787	Lymphoid	FALSE	-
ENSG00000108960	MMD	Up-regulated in germline SETBP1-mutated cells	1	0.393423	Lymphoid	FALSE	-
ENSG00000096746	HNRNPH3	Up-regulated in germline SETBP1-mutated cells	2	0.392863	Lymphoid	FALSE	-
ENSG00000135968	GCC2	Up-regulated in germline SETBP1-mutated cells	1	0.392527	Lymphoid	FALSE	-
ENSG00000197061	HIST1H4C	Up-regulated in germline SETBP1-mutated cells	3	0.392009	Lymphoid	FALSE	-
ENSG00000204256	BRD2	Up-regulated in germline SETBP1-mutated cells	1	0.391962	Lymphoid	FALSE	-
ENSG00000262246	CORO7	Up-regulated in germline SETBP1-mutated cells	1	0.391675	Lymphoid	FALSE	-
ENSG00000168066	SF1	Up-regulated in germline SETBP1-mutated cells	1	0.389998	Lymphoid	FALSE	-
ENSG00000173230	GOLGB1	Up-regulated in germline SETBP1-mutated cells	2	0.38947	Lymphoid	FALSE	-
ENSG00000164691	TAGAP	Up-regulated in germline SETBP1-mutated cells	1	0.389248	Lymphoid	FALSE	-
ENSG00000118482	PHF3	Up-regulated in germline SETBP1-mutated cells	2	0.388763	Lymphoid	FALSE	-
ENSG00000134333	LDHA	Up-regulated in germline SETBP1-mutated cells	1	0.388131	Lymphoid	FALSE	-
ENSG00000062194	GPBP1	Up-regulated in germline SETBP1-mutated cells	2	0.387987	Lymphoid	FALSE	-
ENSG00000167522	ANKRD11	Up-regulated in germline SETBP1-mutated cells	3	0.387735	Lymphoid	FALSE	-
ENSG00000171617	ENC1	Up-regulated in germline SETBP1-mutated cells	1	0.387043	Lymphoid	FALSE	-
ENSG00000167978	SRRM2	Up-regulated in germline SETBP1-mutated cells	2	0.386617	Lymphoid	FALSE	-
ENSG00000140398	NEIL1	Up-regulated in germline SETBP1-mutated cells	1	0.3864	Lymphoid	FALSE	-
ENSG00000196396	PTPN1	Up-regulated in germline SETBP1-mutated cells	1	0.386306	Lymphoid	FALSE	-
ENSG00000117614	SYF2	Up-regulated in germline SETBP1-mutated cells	1	0.386298	Lymphoid	FALSE	-
ENSG00000108582	CPD	Up-regulated in germline SETBP1-mutated cells	1	0.385133	Lymphoid	FALSE	-
ENSG00000109220	CHIC2	Up-regulated in germline SETBP1-mutated cells	3	0.384626	Lymphoid	FALSE	-
ENSG00000113088	GZMK	Up-regulated in germline SETBP1-mutated cells	1	0.383953	Lymphoid	FALSE	-
ENSG00000136250	AOAH	Up-regulated in germline SETBP1-mutated cells	2	0.383251	Lymphoid	FALSE	-
ENSG00000114796	KLHL24	Up-regulated in germline SETBP1-mutated cells	1	0.383221	Lymphoid	FALSE	-
ENSG00000091317	CMTM6	Up-regulated in germline SETBP1-mutated cells	1	0.383078	Lymphoid	FALSE	-
ENSG00000108106	UBE2S	Up-regulated in germline SETBP1-mutated cells	2	0.382612	Lymphoid	FALSE	-
ENSG00000113811	SELENOK	Up-regulated in germline SETBP1-mutated cells	2	0.382499	Lymphoid	FALSE	-
ENSG00000120063	GNA13	Up-regulated in germline SETBP1-mutated cells	3	0.382476	Lymphoid	FALSE	-
ENSG00000072364	AFF4	Up-regulated in germline SETBP1-mutated cells	2	0.381	Lymphoid	FALSE	-
ENSG00000095794	CREM	Up-regulated in germline SETBP1-mutated cells	2	0.380998	Lymphoid	FALSE	-
ENSG00000205189	ZBTB10	Up-regulated in germline SETBP1-mutated cells	3	0.380144	Lymphoid	FALSE	-
ENSG00000136152	COG3	Up-regulated in germline SETBP1-mutated cells	1	0.380019	Lymphoid	FALSE	-
ENSG00000171456	ASXL1	Up-regulated in germline SETBP1-mutated cells	2	0.379936	Lymphoid	FALSE	-
ENSG00000213366	GSTM2	Up-regulated in germline SETBP1-mutated cells	1	0.37988	Lymphoid	FALSE	-
ENSG00000166974	MAPRE2	Up-regulated in germline SETBP1-mutated cells	2	0.379771	Lymphoid	FALSE	-
ENSG00000124209	RAB22A	Up-regulated in germline SETBP1-mutated cells	1	0.379278	Lymphoid	FALSE	-
ENSG00000157540	DYRK1A	Up-regulated in germline SETBP1-mutated cells	1	0.379203	Lymphoid	FALSE	-
ENSG00000091527	CDV3	Up-regulated in germline SETBP1-mutated cells	2	0.37866	Lymphoid	FALSE	-
ENSG00000117906	RCN2	Up-regulated in germline SETBP1-mutated cells	1	0.378417	Lymphoid	FALSE	-
ENSG00000114861	FOXP1	Up-regulated in germline SETBP1-mutated cells	2	0.378083	Lymphoid	FALSE	-
ENSG00000141582	CBX4	Up-regulated in germline SETBP1-mutated cells	1	0.37781	Lymphoid	FALSE	-
ENSG00000100982	PCIF1	Up-regulated in germline SETBP1-mutated cells	1	0.37766	Lymphoid	FALSE	-
ENSG00000136732	GYPC	Up-regulated in germline SETBP1-mutated cells	3	0.377375	Lymphoid	FALSE	-
ENSG00000034677	RNF19A	Up-regulated in germline SETBP1-mutated cells	3	0.37736	Lymphoid	FALSE	-
ENSG00000143924	EML4	Up-regulated in germline SETBP1-mutated cells	2	0.376488	Lymphoid	FALSE	-
ENSG00000120690	ELF1	Up-regulated in germline SETBP1-mutated cells	2	0.376452	Lymphoid	FALSE	-
ENSG00000103342	GSPT1	Up-regulated in germline SETBP1-mutated cells	1	0.376342	Lymphoid	FALSE	-
ENSG00000036257	CUL3	Up-regulated in germline SETBP1-mutated cells	3	0.376022	Lymphoid	FALSE	-
ENSG00000185787	MORF4L1	Up-regulated in germline SETBP1-mutated cells	2	0.375908	Lymphoid	FALSE	-
ENSG00000080371	RAB21	Up-regulated in germline SETBP1-mutated cells	1	0.375636	Lymphoid	FALSE	-
ENSG00000134046	MBD2	Up-regulated in germline SETBP1-mutated cells	3	0.375454	Lymphoid	FALSE	-
ENSG00000096384	HSP90AB1	Up-regulated in germline SETBP1-mutated cells	1	0.375044	Lymphoid	FALSE	-
ENSG00000139187	KLRG1	Up-regulated in germline SETBP1-mutated cells	1	0.37503	Lymphoid	FALSE	-
ENSG00000124151	NCOA3	Up-regulated in germline SETBP1-mutated cells	1	0.374723	Lymphoid	FALSE	-
ENSG00000005486	RHBDD2	Up-regulated in germline SETBP1-mutated cells	1	0.374367	Lymphoid	FALSE	-
ENSG00000149311	ATM	Up-regulated in germline SETBP1-mutated cells	1	0.374362	Lymphoid	FALSE	-
ENSG00000171681	ATF7IP	Up-regulated in germline SETBP1-mutated cells	1	0.373771	Lymphoid	FALSE	-
ENSG00000113013	HSPA9	Up-regulated in germline SETBP1-mutated cells	1	0.37367	Lymphoid	FALSE	-
ENSG00000127334	DYRK2	Up-regulated in germline SETBP1-mutated cells	1	0.373443	Lymphoid	FALSE	-
ENSG00000120705	ETF1	Up-regulated in germline SETBP1-mutated cells	3	0.373122	Lymphoid	FALSE	-
ENSG00000078304	PPP2R5C	Up-regulated in germline SETBP1-mutated cells	1	0.372821	Lymphoid	FALSE	-
ENSG00000186866	POFUT2	Up-regulated in germline SETBP1-mutated cells	1	0.372793	Lymphoid	FALSE	-
ENSG00000177733	HNRNPA0	Up-regulated in germline SETBP1-mutated cells	1	0.372504	Lymphoid	FALSE	-
ENSG00000205581	HMGN1	Up-regulated in germline SETBP1-mutated cells	1	0.371225	Lymphoid	FALSE	-
ENSG00000084463	WBP11	Up-regulated in germline SETBP1-mutated cells	2	0.371065	Lymphoid	FALSE	-
ENSG00000184384	MAML2	Up-regulated in germline SETBP1-mutated cells	1	0.370418	Lymphoid	FALSE	-
ENSG00000141522	ARHGDIA	Up-regulated in germline SETBP1-mutated cells	1	0.369733	Lymphoid	FALSE	-
ENSG00000154640	BTG3	Up-regulated in germline SETBP1-mutated cells	2	0.368357	Lymphoid	FALSE	-
ENSG00000278311	GGNBP2	Up-regulated in germline SETBP1-mutated cells	2	0.368053	Lymphoid	FALSE	-
ENSG00000204525	HLA-C	Up-regulated in germline SETBP1-mutated cells	2	0.367745	Lymphoid	FALSE	-
ENSG00000155657	TTN	Up-regulated in germline SETBP1-mutated cells	1	0.367373	Lymphoid	FALSE	-
ENSG00000146535	GNA12	Up-regulated in germline SETBP1-mutated cells	1	0.367296	Lymphoid	FALSE	-
ENSG00000271614	ATP2B1-AS1	Up-regulated in germline SETBP1-mutated cells	1	0.367185	Lymphoid	FALSE	-
ENSG00000140941	MAP1LC3B	Up-regulated in germline SETBP1-mutated cells	1	0.366697	Lymphoid	FALSE	-
ENSG00000145287	PLAC8	Up-regulated in germline SETBP1-mutated cells	1	0.366274	Lymphoid	FALSE	-
ENSG00000197756	RPL37A	Up-regulated in germline SETBP1-mutated cells	2	0.365212	Lymphoid	FALSE	-
ENSG00000181555	SETD2	Up-regulated in germline SETBP1-mutated cells	3	0.364268	Lymphoid	FALSE	-
ENSG00000120616	EPC1	Up-regulated in germline SETBP1-mutated cells	3	0.364159	Lymphoid	FALSE	-
ENSG00000166669	ATF7IP2	Up-regulated in germline SETBP1-mutated cells	1	0.363994	Lymphoid	FALSE	-
ENSG00000112511	PHF1	Up-regulated in germline SETBP1-mutated cells	2	0.363448	Lymphoid	FALSE	-
ENSG00000100483	VCPKMT	Up-regulated in germline SETBP1-mutated cells	1	0.363311	Lymphoid	FALSE	-
ENSG00000165272	AQP3	Up-regulated in germline SETBP1-mutated cells	1	0.362892	Lymphoid	FALSE	-
ENSG00000171858	RPS21	Up-regulated in germline SETBP1-mutated cells	3	0.362537	Lymphoid	FALSE	-
ENSG00000117602	RCAN3	Up-regulated in germline SETBP1-mutated cells	1	0.362233	Lymphoid	FALSE	-
ENSG00000156875	MFSD14A	Up-regulated in germline SETBP1-mutated cells	1	0.362183	Lymphoid	FALSE	-
ENSG00000146457	WTAP	Up-regulated in germline SETBP1-mutated cells	1	0.361879	Lymphoid	FALSE	-
ENSG00000152484	USP12	Up-regulated in germline SETBP1-mutated cells	4	0.36131	Lymphoid	FALSE	-
ENSG00000137731	FXYD2	Up-regulated in germline SETBP1-mutated cells	1	0.360979	Lymphoid	FALSE	-
ENSG00000172115	CYCS	Up-regulated in germline SETBP1-mutated cells	1	0.359915	Lymphoid	FALSE	-
ENSG00000170776	AKAP13	Up-regulated in germline SETBP1-mutated cells	2	0.358983	Lymphoid	FALSE	-
ENSG00000167664	TMIGD2	Up-regulated in germline SETBP1-mutated cells	2	0.358776	Lymphoid	FALSE	-
ENSG00000153914	SREK1	Up-regulated in germline SETBP1-mutated cells	1	0.35871	Lymphoid	FALSE	-
ENSG00000143222	UFC1	Up-regulated in germline SETBP1-mutated cells	1	0.35812	Lymphoid	FALSE	-
ENSG00000174748	RPL15	Up-regulated in germline SETBP1-mutated cells	1	0.357598	Lymphoid	FALSE	-
ENSG00000184863	RBM33	Up-regulated in germline SETBP1-mutated cells	3	0.357521	Lymphoid	FALSE	-
ENSG00000138326	RPS24	Up-regulated in germline SETBP1-mutated cells	2	0.357102	Lymphoid	FALSE	-
ENSG00000083168	KAT6A	Up-regulated in germline SETBP1-mutated cells	1	0.357014	Lymphoid	FALSE	-
ENSG00000145592	RPL37	Up-regulated in germline SETBP1-mutated cells	2	0.35698	Lymphoid	FALSE	-
ENSG00000129315	CCNT1	Up-regulated in germline SETBP1-mutated cells	1	0.356911	Lymphoid	FALSE	-
ENSG00000131188	PRR7	Up-regulated in germline SETBP1-mutated cells	1	0.356311	Lymphoid	FALSE	-
ENSG00000139597	N4BP2L1	Up-regulated in germline SETBP1-mutated cells	1	0.356159	Lymphoid	FALSE	-
ENSG00000136758	YME1L1	Up-regulated in germline SETBP1-mutated cells	1	0.355584	Lymphoid	FALSE	-
ENSG00000171316	CHD7	Up-regulated in germline SETBP1-mutated cells	1	0.355533	Lymphoid	FALSE	-
ENSG00000115306	SPTBN1	Up-regulated in germline SETBP1-mutated cells	1	0.355386	Lymphoid	FALSE	-
ENSG00000159720	ATP6V0D1	Up-regulated in germline SETBP1-mutated cells	1	0.35518	Lymphoid	FALSE	-
ENSG00000117868	ESYT2	Up-regulated in germline SETBP1-mutated cells	1	0.355117	Lymphoid	FALSE	-
ENSG00000133703	KRAS	Up-regulated in germline SETBP1-mutated cells	1	0.355006	Lymphoid	FALSE	-
ENSG00000163346	PBXIP1	Up-regulated in germline SETBP1-mutated cells	2	0.35491	Lymphoid	FALSE	-
ENSG00000198265	HELZ	Up-regulated in germline SETBP1-mutated cells	1	0.354194	Lymphoid	FALSE	-
ENSG00000151292	CSNK1G3	Up-regulated in germline SETBP1-mutated cells	1	0.354178	Lymphoid	FALSE	-
ENSG00000162434	JAK1	Up-regulated in germline SETBP1-mutated cells	2	0.353889	Lymphoid	FALSE	-
ENSG00000070961	ATP2B1	Up-regulated in germline SETBP1-mutated cells	2	0.353476	Lymphoid	FALSE	-
ENSG00000065548	ZC3H15	Up-regulated in germline SETBP1-mutated cells	2	0.351761	Lymphoid	FALSE	-
ENSG00000110046	ATG2A	Up-regulated in germline SETBP1-mutated cells	2	0.351709	Lymphoid	FALSE	-
ENSG00000131378	RFTN1	Up-regulated in germline SETBP1-mutated cells	1	0.351546	Lymphoid	FALSE	-
ENSG00000055044	NOP58	Up-regulated in germline SETBP1-mutated cells	1	0.351468	Lymphoid	FALSE	-
ENSG00000083896	YTHDC1	Up-regulated in germline SETBP1-mutated cells	2	0.351347	Lymphoid	FALSE	-
ENSG00000112739	PRPF4B	Up-regulated in germline SETBP1-mutated cells	3	0.351263	Lymphoid	FALSE	-
ENSG00000196247	ZNF107	Up-regulated in germline SETBP1-mutated cells	1	0.350572	Lymphoid	FALSE	-
ENSG00000133226	SRRM1	Up-regulated in germline SETBP1-mutated cells	1	0.350356	Lymphoid	FALSE	-
ENSG00000109971	HSPA8	Up-regulated in germline SETBP1-mutated cells	1	0.350355	Lymphoid	FALSE	-
ENSG00000162894	FCMR	Up-regulated in germline SETBP1-mutated cells	1	0.34999	Lymphoid	FALSE	-
ENSG00000186432	KPNA4	Up-regulated in germline SETBP1-mutated cells	1	0.349931	Lymphoid	FALSE	-
ENSG00000101421	CHMP4B	Up-regulated in germline SETBP1-mutated cells	1	0.349885	Lymphoid	FALSE	-
ENSG00000155508	CNOT8	Up-regulated in germline SETBP1-mutated cells	1	0.349781	Lymphoid	FALSE	-
ENSG00000104064	GABPB1	Up-regulated in germline SETBP1-mutated cells	2	0.349625	Lymphoid	FALSE	-
ENSG00000115232	ITGA4	Up-regulated in germline SETBP1-mutated cells	1	0.349591	Lymphoid	FALSE	-
ENSG00000143297	FCRL5	Up-regulated in germline SETBP1-mutated cells	1	0.349423	Lymphoid	FALSE	-
ENSG00000116731	PRDM2	Up-regulated in germline SETBP1-mutated cells	1	0.3487	Lymphoid	FALSE	-
ENSG00000165312	OTUD1	Up-regulated in germline SETBP1-mutated cells	1	0.348566	Lymphoid	FALSE	-
ENSG00000254087	LYN	Up-regulated in germline SETBP1-mutated cells	1	0.348528	Lymphoid	FALSE	-
ENSG00000135916	ITM2C	Up-regulated in germline SETBP1-mutated cells	1	0.348095	Lymphoid	FALSE	-
ENSG00000123066	MED13L	Up-regulated in germline SETBP1-mutated cells	1	0.347685	Lymphoid	FALSE	-
ENSG00000168675	LDLRAD4	Up-regulated in germline SETBP1-mutated cells	1	0.347416	Lymphoid	FALSE	-
ENSG00000075426	FOSL2	Up-regulated in germline SETBP1-mutated cells	1	0.347349	Lymphoid	FALSE	-
ENSG00000165516	KLHDC2	Up-regulated in germline SETBP1-mutated cells	1	0.347132	Lymphoid	FALSE	-
ENSG00000182511	FES	Up-regulated in germline SETBP1-mutated cells	1	0.347095	Lymphoid	FALSE	-
ENSG00000106546	AHR	Up-regulated in germline SETBP1-mutated cells	1	0.347039	Lymphoid	FALSE	-
ENSG00000112419	PHACTR2	Up-regulated in germline SETBP1-mutated cells	1	0.346944	Lymphoid	FALSE	-
ENSG00000137575	SDCBP	Up-regulated in germline SETBP1-mutated cells	1	0.346929	Lymphoid	FALSE	-
ENSG00000052749	RRP12	Up-regulated in germline SETBP1-mutated cells	2	0.346867	Lymphoid	FALSE	-
ENSG00000166164	BRD7	Up-regulated in germline SETBP1-mutated cells	1	0.346611	Lymphoid	FALSE	-
ENSG00000125827	TMX4	Up-regulated in germline SETBP1-mutated cells	1	0.346272	Lymphoid	FALSE	-
ENSG00000007168	PAFAH1B1	Up-regulated in germline SETBP1-mutated cells	2	0.346148	Lymphoid	FALSE	-
ENSG00000135655	USP15	Up-regulated in germline SETBP1-mutated cells	2	0.345679	Lymphoid	FALSE	-
ENSG00000075884	ARHGAP15	Up-regulated in germline SETBP1-mutated cells	1	0.345586	Lymphoid	FALSE	-
ENSG00000114416	FXR1	Up-regulated in germline SETBP1-mutated cells	1	0.345566	Lymphoid	FALSE	-
ENSG00000136603	SKIL	Up-regulated in germline SETBP1-mutated cells	1	0.345251	Lymphoid	FALSE	-
ENSG00000173575	CHD2	Up-regulated in germline SETBP1-mutated cells	3	0.345189	Lymphoid	FALSE	-
ENSG00000167615	LENG8	Up-regulated in germline SETBP1-mutated cells	1	0.345023	Lymphoid	FALSE	-
ENSG00000153187	HNRNPU	Up-regulated in germline SETBP1-mutated cells	3	0.343942	Lymphoid	FALSE	-
ENSG00000178127	NDUFV2	Up-regulated in germline SETBP1-mutated cells	1	0.343189	Lymphoid	FALSE	-
ENSG00000114120	SLC25A36	Up-regulated in germline SETBP1-mutated cells	2	0.343097	Lymphoid	FALSE	-
ENSG00000100129	EIF3L	Up-regulated in germline SETBP1-mutated cells	1	0.343052	Lymphoid	FALSE	-
ENSG00000118816	CCNI	Up-regulated in germline SETBP1-mutated cells	1	0.343037	Lymphoid	FALSE	-
ENSG00000164674	SYTL3	Up-regulated in germline SETBP1-mutated cells	1	0.343021	Lymphoid	FALSE	-
ENSG00000169508	GPR183	Up-regulated in germline SETBP1-mutated cells	1	0.342588	Lymphoid	FALSE	-
ENSG00000257103	LSM14A	Up-regulated in germline SETBP1-mutated cells	1	0.342304	Lymphoid	FALSE	-
ENSG00000087460	GNAS	Up-regulated in germline SETBP1-mutated cells	4	0.342053	Lymphoid	FALSE	-
ENSG00000180530	NRIP1	Up-regulated in germline SETBP1-mutated cells	2	0.3414	Lymphoid	FALSE	-
ENSG00000153201	RANBP2	Up-regulated in germline SETBP1-mutated cells	1	0.341303	Lymphoid	FALSE	-
ENSG00000144290	SLC4A10	Up-regulated in germline SETBP1-mutated cells	1	0.341066	Lymphoid	FALSE	-
ENSG00000160305	DIP2A	Up-regulated in germline SETBP1-mutated cells	1	0.340373	Lymphoid	FALSE	-
ENSG00000130787	HIP1R	Up-regulated in germline SETBP1-mutated cells	1	0.340333	Lymphoid	FALSE	-
ENSG00000145220	LYAR	Up-regulated in germline SETBP1-mutated cells	1	0.340093	Lymphoid	FALSE	-
ENSG00000113575	PPP2CA	Up-regulated in germline SETBP1-mutated cells	2	0.33999	Lymphoid	FALSE	-
ENSG00000067369	TP53BP1	Up-regulated in germline SETBP1-mutated cells	1	0.339597	Lymphoid	FALSE	-
ENSG00000113580	NR3C1	Up-regulated in germline SETBP1-mutated cells	1	0.339233	Lymphoid	FALSE	-
ENSG00000068878	PSME4	Up-regulated in germline SETBP1-mutated cells	2	0.33911	Lymphoid	FALSE	-
ENSG00000233927	RPS28	Up-regulated in germline SETBP1-mutated cells	1	0.338897	Lymphoid	FALSE	-
ENSG00000171634	BPTF	Up-regulated in germline SETBP1-mutated cells	2	0.338621	Lymphoid	FALSE	-
ENSG00000163513	TGFBR2	Up-regulated in germline SETBP1-mutated cells	1	0.338031	Lymphoid	FALSE	-
ENSG00000100219	XBP1	Up-regulated in germline SETBP1-mutated cells	1	0.337884	Lymphoid	FALSE	-
ENSG00000168036	CTNNB1	Up-regulated in germline SETBP1-mutated cells	2	0.337632	Lymphoid	FALSE	-
ENSG00000055917	PUM2	Up-regulated in germline SETBP1-mutated cells	2	0.337181	Lymphoid	FALSE	-
ENSG00000137876	RSL24D1	Up-regulated in germline SETBP1-mutated cells	3	0.336294	Lymphoid	FALSE	-
ENSG00000122257	RBBP6	Up-regulated in germline SETBP1-mutated cells	2	0.336216	Lymphoid	FALSE	-
ENSG00000156508	EEF1A1	Up-regulated in germline SETBP1-mutated cells	1	0.335829	Lymphoid	FALSE	-
ENSG00000135486	HNRNPA1	Up-regulated in germline SETBP1-mutated cells	2	0.335114	Lymphoid	FALSE	-
ENSG00000267121	AC008105.3	Up-regulated in germline SETBP1-mutated cells	1	0.335096	Lymphoid	FALSE	-
ENSG00000105856	HBP1	Up-regulated in germline SETBP1-mutated cells	1	0.334898	Lymphoid	FALSE	-
ENSG00000100485	SOS2	Up-regulated in germline SETBP1-mutated cells	1	0.334814	Lymphoid	FALSE	-
ENSG00000100941	PNN	Up-regulated in germline SETBP1-mutated cells	2	0.334768	Lymphoid	FALSE	-
ENSG00000197111	PCBP2	Up-regulated in germline SETBP1-mutated cells	1	0.334708	Lymphoid	FALSE	-
ENSG00000112081	SRSF3	Up-regulated in germline SETBP1-mutated cells	1	0.334372	Lymphoid	FALSE	-
ENSG00000100664	EIF5	Up-regulated in germline SETBP1-mutated cells	1	0.333986	Lymphoid	FALSE	-
ENSG00000114648	KLHL18	Up-regulated in germline SETBP1-mutated cells	1	0.333958	Lymphoid	FALSE	-
ENSG00000166747	AP1G1	Up-regulated in germline SETBP1-mutated cells	2	0.333844	Lymphoid	FALSE	-
ENSG00000115524	SF3B1	Up-regulated in germline SETBP1-mutated cells	2	0.333672	Lymphoid	FALSE	-
ENSG00000110514	MADD	Up-regulated in germline SETBP1-mutated cells	1	0.33333	Lymphoid	FALSE	-
ENSG00000134352	IL6ST	Up-regulated in germline SETBP1-mutated cells	1	0.332878	Lymphoid	FALSE	-
ENSG00000090061	CCNK	Up-regulated in germline SETBP1-mutated cells	1	0.332736	Lymphoid	FALSE	-
ENSG00000231925	TAPBP	Up-regulated in germline SETBP1-mutated cells	1	0.33273	Lymphoid	FALSE	-
ENSG00000108953	YWHAE	Up-regulated in germline SETBP1-mutated cells	1	0.3326	Lymphoid	FALSE	-
ENSG00000083799	CYLD	Up-regulated in germline SETBP1-mutated cells	1	0.332593	Lymphoid	FALSE	-
ENSG00000187118	CMC1	Up-regulated in germline SETBP1-mutated cells	1	0.332532	Lymphoid	FALSE	-
ENSG00000076108	BAZ2A	Up-regulated in germline SETBP1-mutated cells	1	0.332185	Lymphoid	FALSE	-
ENSG00000157764	BRAF	Up-regulated in germline SETBP1-mutated cells	2	0.331957	Lymphoid	FALSE	-
ENSG00000196126	HLA-DRB1	Up-regulated in germline SETBP1-mutated cells	1	0.331685	Lymphoid	FALSE	-
ENSG00000134758	RNF138	Up-regulated in germline SETBP1-mutated cells	2	0.331139	Lymphoid	FALSE	-
ENSG00000258890	CEP95	Up-regulated in germline SETBP1-mutated cells	1	0.330046	Lymphoid	FALSE	-
ENSG00000172071	EIF2AK3	Up-regulated in germline SETBP1-mutated cells	1	0.329913	Lymphoid	FALSE	-
ENSG00000131408	NR1H2	Up-regulated in germline SETBP1-mutated cells	1	0.329703	Lymphoid	FALSE	-
ENSG00000077235	GTF3C1	Up-regulated in germline SETBP1-mutated cells	1	0.32957	Lymphoid	FALSE	-
ENSG00000152409	JMY	Up-regulated in germline SETBP1-mutated cells	2	0.329197	Lymphoid	FALSE	-
ENSG00000110987	BCL7A	Up-regulated in germline SETBP1-mutated cells	1	0.329075	Lymphoid	FALSE	-
ENSG00000132485	ZRANB2	Up-regulated in germline SETBP1-mutated cells	1	0.328927	Lymphoid	FALSE	-
ENSG00000116741	RGS2	Up-regulated in germline SETBP1-mutated cells	1	0.326945	Lymphoid	FALSE	-
ENSG00000103257	SLC7A5	Up-regulated in germline SETBP1-mutated cells	1	0.326914	Lymphoid	FALSE	-
ENSG00000188529	SRSF10	Up-regulated in germline SETBP1-mutated cells	1	0.32684	Lymphoid	FALSE	-
ENSG00000184588	PDE4B	Up-regulated in germline SETBP1-mutated cells	1	0.326127	Lymphoid	FALSE	-
ENSG00000100603	SNW1	Up-regulated in germline SETBP1-mutated cells	1	0.32607	Lymphoid	FALSE	-
ENSG00000114423	CBLB	Up-regulated in germline SETBP1-mutated cells	2	0.325762	Lymphoid	FALSE	-
ENSG00000156976	EIF4A2	Up-regulated in germline SETBP1-mutated cells	1	0.325706	Lymphoid	FALSE	-
ENSG00000234961	AL133415.1	Up-regulated in germline SETBP1-mutated cells	1	0.325229	Lymphoid	FALSE	-
ENSG00000102606	ARHGEF7	Up-regulated in germline SETBP1-mutated cells	1	0.324938	Lymphoid	FALSE	-
ENSG00000111371	SLC38A1	Up-regulated in germline SETBP1-mutated cells	1	0.324459	Lymphoid	FALSE	-
ENSG00000101596	SMCHD1	Up-regulated in germline SETBP1-mutated cells	2	0.324214	Lymphoid	FALSE	-
ENSG00000154451	GBP5	Up-regulated in germline SETBP1-mutated cells	1	0.323543	Lymphoid	FALSE	-
ENSG00000115935	WIPF1	Up-regulated in germline SETBP1-mutated cells	1	0.323441	Lymphoid	FALSE	-
ENSG00000142867	BCL10	Up-regulated in germline SETBP1-mutated cells	1	0.322572	Lymphoid	FALSE	-
ENSG00000144566	RAB5A	Up-regulated in germline SETBP1-mutated cells	1	0.322495	Lymphoid	FALSE	-
ENSG00000117000	RLF	Up-regulated in germline SETBP1-mutated cells	2	0.322013	Lymphoid	FALSE	-
ENSG00000173846	PLK3	Up-regulated in germline SETBP1-mutated cells	1	0.321862	Lymphoid	FALSE	-
ENSG00000128989	ARPP19	Up-regulated in germline SETBP1-mutated cells	1	0.321857	Lymphoid	FALSE	-
ENSG00000100796	PPP4R3A	Up-regulated in germline SETBP1-mutated cells	1	0.321243	Lymphoid	FALSE	-
ENSG00000101290	CDS2	Up-regulated in germline SETBP1-mutated cells	1	0.320038	Lymphoid	FALSE	-
ENSG00000139505	MTMR6	Up-regulated in germline SETBP1-mutated cells	1	0.320017	Lymphoid	FALSE	-
ENSG00000102908	NFAT5	Up-regulated in germline SETBP1-mutated cells	1	0.319872	Lymphoid	FALSE	-
ENSG00000215788	TNFRSF25	Up-regulated in germline SETBP1-mutated cells	1	0.319403	Lymphoid	FALSE	-
ENSG00000042493	CAPG	Up-regulated in germline SETBP1-mutated cells	1	0.319304	Lymphoid	FALSE	-
ENSG00000023902	PLEKHO1	Up-regulated in germline SETBP1-mutated cells	1	0.319215	Lymphoid	FALSE	-
ENSG00000141551	CSNK1D	Up-regulated in germline SETBP1-mutated cells	1	0.318258	Lymphoid	FALSE	-
ENSG00000115758	ODC1	Up-regulated in germline SETBP1-mutated cells	1	0.317988	Lymphoid	FALSE	-
ENSG00000099783	HNRNPM	Up-regulated in germline SETBP1-mutated cells	1	0.317813	Lymphoid	FALSE	-
ENSG00000170315	UBB	Up-regulated in germline SETBP1-mutated cells	1	0.317811	Lymphoid	FALSE	-
ENSG00000082293	COL19A1	Up-regulated in germline SETBP1-mutated cells	1	0.31764	Lymphoid	FALSE	-
ENSG00000196950	SLC39A10	Up-regulated in germline SETBP1-mutated cells	1	0.317405	Lymphoid	FALSE	-
ENSG00000181163	NPM1	Up-regulated in germline SETBP1-mutated cells	1	0.31731	Lymphoid	FALSE	-
ENSG00000126775	ATG14	Up-regulated in germline SETBP1-mutated cells	1	0.317031	Lymphoid	FALSE	-
ENSG00000058063	ATP11B	Up-regulated in germline SETBP1-mutated cells	1	0.316685	Lymphoid	FALSE	-
ENSG00000101347	SAMHD1	Up-regulated in germline SETBP1-mutated cells	2	0.316601	Lymphoid	FALSE	-
ENSG00000172175	MALT1	Up-regulated in germline SETBP1-mutated cells	1	0.316406	Lymphoid	FALSE	-
ENSG00000132424	PNISR	Up-regulated in germline SETBP1-mutated cells	1	0.316038	Lymphoid	FALSE	-
ENSG00000071073	MGAT4A	Up-regulated in germline SETBP1-mutated cells	1	0.315989	Lymphoid	FALSE	-
ENSG00000134900	TPP2	Up-regulated in germline SETBP1-mutated cells	1	0.315549	Lymphoid	FALSE	-
ENSG00000112182	BACH2	Up-regulated in germline SETBP1-mutated cells	1	0.315152	Lymphoid	FALSE	-
ENSG00000010244	ZNF207	Up-regulated in germline SETBP1-mutated cells	1	0.314687	Lymphoid	FALSE	-
ENSG00000152558	TMEM123	Up-regulated in germline SETBP1-mutated cells	1	0.314638	Lymphoid	FALSE	-
ENSG00000101558	VAPA	Up-regulated in germline SETBP1-mutated cells	1	0.314492	Lymphoid	FALSE	-
ENSG00000087087	SRRT	Up-regulated in germline SETBP1-mutated cells	1	0.313763	Lymphoid	FALSE	-
ENSG00000170348	TMED10	Up-regulated in germline SETBP1-mutated cells	1	0.313286	Lymphoid	FALSE	-
ENSG00000133818	RRAS2	Up-regulated in germline SETBP1-mutated cells	1	0.31235	Lymphoid	FALSE	-
ENSG00000169375	SIN3A	Up-regulated in germline SETBP1-mutated cells	1	0.312253	Lymphoid	FALSE	-
ENSG00000108061	SHOC2	Up-regulated in germline SETBP1-mutated cells	1	0.312124	Lymphoid	FALSE	-
ENSG00000164190	NIPBL	Up-regulated in germline SETBP1-mutated cells	1	0.312012	Lymphoid	FALSE	-
ENSG00000100393	EP300	Up-regulated in germline SETBP1-mutated cells	1	0.311978	Lymphoid	FALSE	-
ENSG00000188994	ZNF292	Up-regulated in germline SETBP1-mutated cells	1	0.311809	Lymphoid	FALSE	-
ENSG00000116786	PLEKHM2	Up-regulated in germline SETBP1-mutated cells	1	0.311705	Lymphoid	FALSE	-
ENSG00000101126	ADNP	Up-regulated in germline SETBP1-mutated cells	1	0.311617	Lymphoid	FALSE	-
ENSG00000148841	ITPRIP	Up-regulated in germline SETBP1-mutated cells	2	0.311369	Lymphoid	FALSE	-
ENSG00000185658	BRWD1	Up-regulated in germline SETBP1-mutated cells	1	0.311114	Lymphoid	FALSE	-
ENSG00000124226	RNF114	Up-regulated in germline SETBP1-mutated cells	1	0.310971	Lymphoid	FALSE	-
ENSG00000189241	TSPYL1	Up-regulated in germline SETBP1-mutated cells	2	0.310887	Lymphoid	FALSE	-
ENSG00000206503	HLA-A	Up-regulated in germline SETBP1-mutated cells	2	0.310651	Lymphoid	FALSE	-
ENSG00000170852	KBTBD2	Up-regulated in germline SETBP1-mutated cells	1	0.310618	Lymphoid	FALSE	-
ENSG00000182149	IST1	Up-regulated in germline SETBP1-mutated cells	1	0.310596	Lymphoid	FALSE	-
ENSG00000164615	CAMLG	Up-regulated in germline SETBP1-mutated cells	1	0.31054	Lymphoid	FALSE	-
ENSG00000221963	APOL6	Up-regulated in germline SETBP1-mutated cells	1	0.310493	Lymphoid	FALSE	-
ENSG00000005059	MCUB	Up-regulated in germline SETBP1-mutated cells	1	0.310471	Lymphoid	FALSE	-
ENSG00000108256	NUFIP2	Up-regulated in germline SETBP1-mutated cells	1	0.310274	Lymphoid	FALSE	-
ENSG00000160593	JAML	Up-regulated in germline SETBP1-mutated cells	1	0.310268	Lymphoid	FALSE	-
ENSG00000170873	MTSS1	Up-regulated in germline SETBP1-mutated cells	1	0.310249	Lymphoid	FALSE	-
ENSG00000070081	NUCB2	Up-regulated in germline SETBP1-mutated cells	1	0.310203	Lymphoid	FALSE	-
ENSG00000111716	LDHB	Up-regulated in germline SETBP1-mutated cells	1	0.310124	Lymphoid	FALSE	-
ENSG00000174485	DENND4A	Up-regulated in germline SETBP1-mutated cells	2	0.309963	Lymphoid	FALSE	-
ENSG00000135829	DHX9	Up-regulated in germline SETBP1-mutated cells	1	0.309653	Lymphoid	FALSE	-
ENSG00000073578	SDHA	Up-regulated in germline SETBP1-mutated cells	1	0.30918	Lymphoid	FALSE	-
ENSG00000198833	UBE2J1	Up-regulated in germline SETBP1-mutated cells	1	0.309084	Lymphoid	FALSE	-
ENSG00000225484	NUTM2B-AS1	Up-regulated in germline SETBP1-mutated cells	1	0.308952	Lymphoid	FALSE	-
ENSG00000166128	RAB8B	Up-regulated in germline SETBP1-mutated cells	1	0.30894	Lymphoid	FALSE	-
ENSG00000197818	SLC9A8	Up-regulated in germline SETBP1-mutated cells	1	0.308641	Lymphoid	FALSE	-
ENSG00000089737	DDX24	Up-regulated in germline SETBP1-mutated cells	1	0.308509	Lymphoid	FALSE	-
ENSG00000132661	NXT1	Up-regulated in germline SETBP1-mutated cells	1	0.308376	Lymphoid	FALSE	-
ENSG00000196235	SUPT5H	Up-regulated in germline SETBP1-mutated cells	1	0.308076	Lymphoid	FALSE	-
ENSG00000160908	ZNF394	Up-regulated in germline SETBP1-mutated cells	2	0.308057	Lymphoid	FALSE	-
ENSG00000170144	HNRNPA3	Up-regulated in germline SETBP1-mutated cells	1	0.307925	Lymphoid	FALSE	-
ENSG00000138439	FAM117B	Up-regulated in germline SETBP1-mutated cells	1	0.307724	Lymphoid	FALSE	-
ENSG00000160190	SLC37A1	Up-regulated in germline SETBP1-mutated cells	1	0.307648	Lymphoid	FALSE	-
ENSG00000108946	PRKAR1A	Up-regulated in germline SETBP1-mutated cells	2	0.307419	Lymphoid	FALSE	-
ENSG00000008405	CRY1	Up-regulated in germline SETBP1-mutated cells	1	0.306373	Lymphoid	FALSE	-
ENSG00000108669	CYTH1	Up-regulated in germline SETBP1-mutated cells	1	0.305333	Lymphoid	FALSE	-
ENSG00000181826	RELL1	Up-regulated in germline SETBP1-mutated cells	1	0.305232	Lymphoid	FALSE	-
ENSG00000100100	PIK3IP1	Up-regulated in germline SETBP1-mutated cells	1	0.303904	Lymphoid	FALSE	-
ENSG00000078674	PCM1	Up-regulated in germline SETBP1-mutated cells	1	0.303669	Lymphoid	FALSE	-
ENSG00000181222	POLR2A	Up-regulated in germline SETBP1-mutated cells	1	0.303545	Lymphoid	FALSE	-
ENSG00000163605	PPP4R2	Up-regulated in germline SETBP1-mutated cells	1	0.303511	Lymphoid	FALSE	-
ENSG00000109381	ELF2	Up-regulated in germline SETBP1-mutated cells	1	0.303204	Lymphoid	FALSE	-
ENSG00000277443	MARCKS	Up-regulated in germline SETBP1-mutated cells	1	0.303056	Lymphoid	FALSE	-
ENSG00000121210	TMEM131L	Up-regulated in germline SETBP1-mutated cells	1	0.30261	Lymphoid	FALSE	-
ENSG00000110448	CD5	Up-regulated in germline SETBP1-mutated cells	1	0.302584	Lymphoid	FALSE	-
ENSG00000104388	RAB2A	Up-regulated in germline SETBP1-mutated cells	1	0.302483	Lymphoid	FALSE	-
ENSG00000138668	HNRNPD	Up-regulated in germline SETBP1-mutated cells	1	0.302151	Lymphoid	FALSE	-
ENSG00000100784	RPS6KA5	Up-regulated in germline SETBP1-mutated cells	1	0.302018	Lymphoid	FALSE	-
ENSG00000110330	BIRC2	Up-regulated in germline SETBP1-mutated cells	1	0.301959	Lymphoid	FALSE	-
ENSG00000165650	PDZD8	Up-regulated in germline SETBP1-mutated cells	1	0.301396	Lymphoid	FALSE	-
ENSG00000270022	Z93241.1	Up-regulated in germline SETBP1-mutated cells	1	0.301373	Lymphoid	FALSE	-
ENSG00000206172	HBA1	Down-regulated in germline SETBP1-mutated cells	1	-2.22247	Lymphoid	FALSE	-
ENSG00000188536	HBA2	Down-regulated in germline SETBP1-mutated cells	1	-1.92568	Lymphoid	FALSE	-
ENSG00000100450	GZMH	Down-regulated in germline SETBP1-mutated cells	2	-1.61635	Lymphoid	FALSE	-
ENSG00000115523	GNLY	Down-regulated in germline SETBP1-mutated cells	2	-1.26365	Lymphoid	FALSE	-
ENSG00000211789	TRAV12-2	Down-regulated in germline SETBP1-mutated cells	1	-1.23531	Lymphoid	FALSE	-
ENSG00000211592	IGKC	Down-regulated in germline SETBP1-mutated cells	1	-1.12916	Lymphoid	FALSE	-
ENSG00000187118	CMC1	Down-regulated in germline SETBP1-mutated cells	1	-1.09165	Lymphoid	FALSE	-
ENSG00000211724	TRBV6-6	Down-regulated in germline SETBP1-mutated cells	1	-1.04842	Lymphoid	FALSE	-
ENSG00000172116	CD8B	Down-regulated in germline SETBP1-mutated cells	2	-1.04816	Lymphoid	FALSE	-
ENSG00000196154	S100A4	Down-regulated in germline SETBP1-mutated cells	4	-1.04002	Lymphoid	FALSE	-
ENSG00000168685	IL7R	Down-regulated in germline SETBP1-mutated cells	1	-0.992868	Lymphoid	FALSE	-
ENSG00000100453	GZMB	Down-regulated in germline SETBP1-mutated cells	2	-0.98182	Lymphoid	FALSE	-
ENSG00000137441	FGFBP2	Down-regulated in germline SETBP1-mutated cells	2	-0.977543	Lymphoid	FALSE	-
ENSG00000211801	TRAV21	Down-regulated in germline SETBP1-mutated cells	1	-0.962618	Lymphoid	FALSE	-
ENSG00000008517	IL32	Down-regulated in germline SETBP1-mutated cells	3	-0.96098	Lymphoid	FALSE	-
ENSG00000124614	RPS10	Down-regulated in germline SETBP1-mutated cells	4	-0.96042	Lymphoid	FALSE	-
ENSG00000271503	CCL5	Down-regulated in germline SETBP1-mutated cells	3	-0.93501	Lymphoid	FALSE	-
ENSG00000183734	ASCL2	Down-regulated in germline SETBP1-mutated cells	2	-0.901271	Lymphoid	FALSE	-
ENSG00000153563	CD8A	Down-regulated in germline SETBP1-mutated cells	2	-0.898354	Lymphoid	FALSE	-
ENSG00000163191	S100A11	Down-regulated in germline SETBP1-mutated cells	3	-0.880202	Lymphoid	FALSE	-
ENSG00000036448	MYOM2	Down-regulated in germline SETBP1-mutated cells	1	-0.86588	Lymphoid	FALSE	-
ENSG00000197956	S100A6	Down-regulated in germline SETBP1-mutated cells	4	-0.865568	Lymphoid	FALSE	-
ENSG00000169442	CD52	Down-regulated in germline SETBP1-mutated cells	2	-0.859789	Lymphoid	FALSE	-
ENSG00000103187	COTL1	Down-regulated in germline SETBP1-mutated cells	1	-0.852313	Lymphoid	FALSE	-
ENSG00000198502	HLA-DRB5	Down-regulated in germline SETBP1-mutated cells	3	-0.830083	Lymphoid	FALSE	-
ENSG00000237541	HLA-DQA2	Down-regulated in germline SETBP1-mutated cells	1	-0.822204	Lymphoid	FALSE	-
ENSG00000100097	LGALS1	Down-regulated in germline SETBP1-mutated cells	4	-0.800575	Lymphoid	FALSE	-
ENSG00000213402	PTPRCAP	Down-regulated in germline SETBP1-mutated cells	4	-0.7808	Lymphoid	FALSE	-
ENSG00000145649	GZMA	Down-regulated in germline SETBP1-mutated cells	2	-0.779221	Lymphoid	FALSE	-
ENSG00000105374	NKG7	Down-regulated in germline SETBP1-mutated cells	1	-0.775408	Lymphoid	FALSE	-
ENSG00000265972	TXNIP	Down-regulated in germline SETBP1-mutated cells	4	-0.772029	Lymphoid	FALSE	-
ENSG00000211745	TRBV4-2	Down-regulated in germline SETBP1-mutated cells	1	-0.768061	Lymphoid	FALSE	-
ENSG00000132465	JCHAIN	Down-regulated in germline SETBP1-mutated cells	1	-0.765945	Lymphoid	FALSE	-
ENSG00000222041	CYTOR	Down-regulated in germline SETBP1-mutated cells	1	-0.762135	Lymphoid	FALSE	-
ENSG00000213145	CRIP1	Down-regulated in germline SETBP1-mutated cells	2	-0.743976	Lymphoid	FALSE	-
ENSG00000116824	CD2	Down-regulated in germline SETBP1-mutated cells	2	-0.740291	Lymphoid	FALSE	-
ENSG00000205336	ADGRG1	Down-regulated in germline SETBP1-mutated cells	2	-0.737741	Lymphoid	FALSE	-
ENSG00000101608	MYL12A	Down-regulated in germline SETBP1-mutated cells	4	-0.71969	Lymphoid	FALSE	-
ENSG00000142669	SH3BGRL3	Down-regulated in germline SETBP1-mutated cells	4	-0.716116	Lymphoid	FALSE	-
ENSG00000136286	MYO1G	Down-regulated in germline SETBP1-mutated cells	1	-0.71539	Lymphoid	FALSE	-
ENSG00000211751	TRBC1	Down-regulated in germline SETBP1-mutated cells	4	-0.712261	Lymphoid	FALSE	-
ENSG00000137078	SIT1	Down-regulated in germline SETBP1-mutated cells	1	-0.711512	Lymphoid	FALSE	-
ENSG00000142227	EMP3	Down-regulated in germline SETBP1-mutated cells	3	-0.703452	Lymphoid	FALSE	-
ENSG00000182718	ANXA2	Down-regulated in germline SETBP1-mutated cells	3	-0.702434	Lymphoid	FALSE	-
ENSG00000075624	ACTB	Down-regulated in germline SETBP1-mutated cells	3	-0.702263	Lymphoid	FALSE	-
ENSG00000197747	S100A10	Down-regulated in germline SETBP1-mutated cells	2	-0.699158	Lymphoid	FALSE	-
ENSG00000169413	RNASE6	Down-regulated in germline SETBP1-mutated cells	1	-0.692836	Lymphoid	FALSE	-
ENSG00000115956	PLEK	Down-regulated in germline SETBP1-mutated cells	1	-0.684597	Lymphoid	FALSE	-
ENSG00000231389	HLA-DPA1	Down-regulated in germline SETBP1-mutated cells	2	-0.683432	Lymphoid	FALSE	-
ENSG00000111679	PTPN6	Down-regulated in germline SETBP1-mutated cells	1	-0.682507	Lymphoid	FALSE	-
ENSG00000126353	CCR7	Down-regulated in germline SETBP1-mutated cells	2	-0.67986	Lymphoid	FALSE	-
ENSG00000234184	LINC01781	Down-regulated in germline SETBP1-mutated cells	1	-0.679462	Lymphoid	FALSE	-
ENSG00000154027	AK5	Down-regulated in germline SETBP1-mutated cells	1	-0.674969	Lymphoid	FALSE	-
ENSG00000223865	HLA-DPB1	Down-regulated in germline SETBP1-mutated cells	1	-0.672094	Lymphoid	FALSE	-
ENSG00000118680	MYL12B	Down-regulated in germline SETBP1-mutated cells	2	-0.670826	Lymphoid	FALSE	-
ENSG00000196126	HLA-DRB1	Down-regulated in germline SETBP1-mutated cells	2	-0.660295	Lymphoid	FALSE	-
ENSG00000167815	PRDX2	Down-regulated in germline SETBP1-mutated cells	2	-0.657257	Lymphoid	FALSE	-
ENSG00000181036	FCRL6	Down-regulated in germline SETBP1-mutated cells	2	-0.655234	Lymphoid	FALSE	-
ENSG00000171476	HOPX	Down-regulated in germline SETBP1-mutated cells	1	-0.648421	Lymphoid	FALSE	-
ENSG00000077984	CST7	Down-regulated in germline SETBP1-mutated cells	2	-0.646768	Lymphoid	FALSE	-
ENSG00000180644	PRF1	Down-regulated in germline SETBP1-mutated cells	2	-0.645955	Lymphoid	FALSE	-
ENSG00000156127	BATF	Down-regulated in germline SETBP1-mutated cells	1	-0.639785	Lymphoid	FALSE	-
ENSG00000227507	LTB	Down-regulated in germline SETBP1-mutated cells	2	-0.61929	Lymphoid	FALSE	-
ENSG00000172725	CORO1B	Down-regulated in germline SETBP1-mutated cells	2	-0.618413	Lymphoid	FALSE	-
ENSG00000184009	ACTG1	Down-regulated in germline SETBP1-mutated cells	3	-0.610909	Lymphoid	FALSE	-
ENSG00000168329	CX3CR1	Down-regulated in germline SETBP1-mutated cells	2	-0.604028	Lymphoid	FALSE	-
ENSG00000114737	CISH	Down-regulated in germline SETBP1-mutated cells	3	-0.584188	Lymphoid	FALSE	-
ENSG00000172757	CFL1	Down-regulated in germline SETBP1-mutated cells	3	-0.575879	Lymphoid	FALSE	-
ENSG00000275302	CCL4	Down-regulated in germline SETBP1-mutated cells	2	-0.575724	Lymphoid	FALSE	-
ENSG00000166289	PLEKHF1	Down-regulated in germline SETBP1-mutated cells	2	-0.574335	Lymphoid	FALSE	-
ENSG00000265206	AC004687.1	Down-regulated in germline SETBP1-mutated cells	4	-0.571511	Lymphoid	FALSE	-
ENSG00000150687	PRSS23	Down-regulated in germline SETBP1-mutated cells	2	-0.569211	Lymphoid	FALSE	-
ENSG00000179344	HLA-DQB1	Down-regulated in germline SETBP1-mutated cells	1	-0.567989	Lymphoid	FALSE	-
ENSG00000124942	AHNAK	Down-regulated in germline SETBP1-mutated cells	2	-0.561686	Lymphoid	FALSE	-
ENSG00000131236	CAP1	Down-regulated in germline SETBP1-mutated cells	2	-0.559531	Lymphoid	FALSE	-
ENSG00000109861	CTSC	Down-regulated in germline SETBP1-mutated cells	1	-0.558974	Lymphoid	FALSE	-
ENSG00000108798	ABI3	Down-regulated in germline SETBP1-mutated cells	2	-0.552642	Lymphoid	FALSE	-
ENSG00000159840	ZYX	Down-regulated in germline SETBP1-mutated cells	2	-0.551336	Lymphoid	FALSE	-
ENSG00000112799	LY86	Down-regulated in germline SETBP1-mutated cells	1	-0.550744	Lymphoid	FALSE	-
ENSG00000131981	LGALS3	Down-regulated in germline SETBP1-mutated cells	1	-0.546252	Lymphoid	FALSE	-
ENSG00000235162	C12orf75	Down-regulated in germline SETBP1-mutated cells	2	-0.544614	Lymphoid	FALSE	-
ENSG00000108518	PFN1	Down-regulated in germline SETBP1-mutated cells	3	-0.54034	Lymphoid	FALSE	-
ENSG00000163508	EOMES	Down-regulated in germline SETBP1-mutated cells	1	-0.540053	Lymphoid	FALSE	-
ENSG00000130429	ARPC1B	Down-regulated in germline SETBP1-mutated cells	4	-0.539862	Lymphoid	FALSE	-
ENSG00000103811	CTSH	Down-regulated in germline SETBP1-mutated cells	1	-0.539389	Lymphoid	FALSE	-
ENSG00000110651	CD81	Down-regulated in germline SETBP1-mutated cells	1	-0.537652	Lymphoid	FALSE	-
ENSG00000051523	CYBA	Down-regulated in germline SETBP1-mutated cells	3	-0.537208	Lymphoid	FALSE	-
ENSG00000127528	KLF2	Down-regulated in germline SETBP1-mutated cells	3	-0.536733	Lymphoid	FALSE	-
ENSG00000197448	GSTK1	Down-regulated in germline SETBP1-mutated cells	3	-0.535844	Lymphoid	FALSE	-
ENSG00000204642	HLA-F	Down-regulated in germline SETBP1-mutated cells	1	-0.534382	Lymphoid	FALSE	-
ENSG00000096060	FKBP5	Down-regulated in germline SETBP1-mutated cells	1	-0.532978	Lymphoid	FALSE	-
ENSG00000245164	LINC00861	Down-regulated in germline SETBP1-mutated cells	1	-0.528484	Lymphoid	FALSE	-
ENSG00000104904	OAZ1	Down-regulated in germline SETBP1-mutated cells	2	-0.52785	Lymphoid	FALSE	-
ENSG00000179144	GIMAP7	Down-regulated in germline SETBP1-mutated cells	3	-0.527277	Lymphoid	FALSE	-
ENSG00000143198	MGST3	Down-regulated in germline SETBP1-mutated cells	4	-0.51838	Lymphoid	FALSE	-
ENSG00000160888	IER2	Down-regulated in germline SETBP1-mutated cells	1	-0.513948	Lymphoid	FALSE	-
ENSG00000204287	HLA-DRA	Down-regulated in germline SETBP1-mutated cells	1	-0.513497	Lymphoid	FALSE	-
ENSG00000177311	ZBTB38	Down-regulated in germline SETBP1-mutated cells	2	-0.511371	Lymphoid	FALSE	-
ENSG00000196139	AKR1C3	Down-regulated in germline SETBP1-mutated cells	1	-0.510729	Lymphoid	FALSE	-
ENSG00000100376	FAM118A	Down-regulated in germline SETBP1-mutated cells	3	-0.509919	Lymphoid	FALSE	-
ENSG00000150093	ITGB1	Down-regulated in germline SETBP1-mutated cells	2	-0.508704	Lymphoid	FALSE	-
ENSG00000131018	SYNE1	Down-regulated in germline SETBP1-mutated cells	1	-0.508213	Lymphoid	FALSE	-
ENSG00000184584	TMEM173	Down-regulated in germline SETBP1-mutated cells	2	-0.505336	Lymphoid	FALSE	-
ENSG00000023445	BIRC3	Down-regulated in germline SETBP1-mutated cells	1	-0.497884	Lymphoid	FALSE	-
ENSG00000213719	CLIC1	Down-regulated in germline SETBP1-mutated cells	3	-0.49565	Lymphoid	FALSE	-
ENSG00000133574	GIMAP4	Down-regulated in germline SETBP1-mutated cells	2	-0.494283	Lymphoid	FALSE	-
ENSG00000134996	OSTF1	Down-regulated in germline SETBP1-mutated cells	1	-0.493438	Lymphoid	FALSE	-
ENSG00000102879	CORO1A	Down-regulated in germline SETBP1-mutated cells	2	-0.493236	Lymphoid	FALSE	-
ENSG00000198771	RCSD1	Down-regulated in germline SETBP1-mutated cells	2	-0.492162	Lymphoid	FALSE	-
ENSG00000129968	ABHD17A	Down-regulated in germline SETBP1-mutated cells	2	-0.489931	Lymphoid	FALSE	-
ENSG00000139626	ITGB7	Down-regulated in germline SETBP1-mutated cells	1	-0.489578	Lymphoid	FALSE	-
ENSG00000144746	ARL6IP5	Down-regulated in germline SETBP1-mutated cells	3	-0.488693	Lymphoid	FALSE	-
ENSG00000112576	CCND3	Down-regulated in germline SETBP1-mutated cells	3	-0.488599	Lymphoid	FALSE	-
ENSG00000110876	SELPLG	Down-regulated in germline SETBP1-mutated cells	2	-0.488278	Lymphoid	FALSE	-
ENSG00000163466	ARPC2	Down-regulated in germline SETBP1-mutated cells	2	-0.48579	Lymphoid	FALSE	-
ENSG00000178980	SELENOW	Down-regulated in germline SETBP1-mutated cells	3	-0.485124	Lymphoid	FALSE	-
ENSG00000172673	THEMIS	Down-regulated in germline SETBP1-mutated cells	1	-0.483363	Lymphoid	FALSE	-
ENSG00000240972	MIF	Down-regulated in germline SETBP1-mutated cells	1	-0.482048	Lymphoid	FALSE	-
ENSG00000143110	C1orf162	Down-regulated in germline SETBP1-mutated cells	1	-0.481836	Lymphoid	FALSE	-
ENSG00000167460	TPM4	Down-regulated in germline SETBP1-mutated cells	2	-0.480672	Lymphoid	FALSE	-
ENSG00000175567	UCP2	Down-regulated in germline SETBP1-mutated cells	2	-0.48026	Lymphoid	FALSE	-
ENSG00000113732	ATP6V0E1	Down-regulated in germline SETBP1-mutated cells	4	-0.47999	Lymphoid	FALSE	-
ENSG00000165502	RPL36AL	Down-regulated in germline SETBP1-mutated cells	1	-0.479909	Lymphoid	FALSE	-
ENSG00000107738	VSIR	Down-regulated in germline SETBP1-mutated cells	1	-0.478643	Lymphoid	FALSE	-
ENSG00000211829	TRDC	Down-regulated in germline SETBP1-mutated cells	1	-0.474355	Lymphoid	FALSE	-
ENSG00000239713	APOBEC3G	Down-regulated in germline SETBP1-mutated cells	2	-0.473929	Lymphoid	FALSE	-
ENSG00000142634	EFHD2	Down-regulated in germline SETBP1-mutated cells	1	-0.473155	Lymphoid	FALSE	-
ENSG00000247982	LINC00926	Down-regulated in germline SETBP1-mutated cells	1	-0.472823	Lymphoid	FALSE	-
ENSG00000011600	TYROBP	Down-regulated in germline SETBP1-mutated cells	1	-0.472668	Lymphoid	FALSE	-
ENSG00000163453	IGFBP7	Down-regulated in germline SETBP1-mutated cells	1	-0.471811	Lymphoid	FALSE	-
ENSG00000169554	ZEB2	Down-regulated in germline SETBP1-mutated cells	1	-0.471288	Lymphoid	FALSE	-
ENSG00000113088	GZMK	Down-regulated in germline SETBP1-mutated cells	1	-0.470082	Lymphoid	FALSE	-
ENSG00000203747	FCGR3A	Down-regulated in germline SETBP1-mutated cells	2	-0.468485	Lymphoid	FALSE	-
ENSG00000215845	TSTD1	Down-regulated in germline SETBP1-mutated cells	2	-0.466679	Lymphoid	FALSE	-
ENSG00000165929	TC2N	Down-regulated in germline SETBP1-mutated cells	1	-0.465939	Lymphoid	FALSE	-
ENSG00000071127	WDR1	Down-regulated in germline SETBP1-mutated cells	2	-0.465714	Lymphoid	FALSE	-
ENSG00000084207	GSTP1	Down-regulated in germline SETBP1-mutated cells	3	-0.464777	Lymphoid	FALSE	-
ENSG00000173221	GLRX	Down-regulated in germline SETBP1-mutated cells	1	-0.464556	Lymphoid	FALSE	-
ENSG00000198851	CD3E	Down-regulated in germline SETBP1-mutated cells	1	-0.464359	Lymphoid	FALSE	-
ENSG00000137752	CASP1	Down-regulated in germline SETBP1-mutated cells	1	-0.463959	Lymphoid	FALSE	-
ENSG00000241553	ARPC4	Down-regulated in germline SETBP1-mutated cells	2	-0.463577	Lymphoid	FALSE	-
ENSG00000100300	TSPO	Down-regulated in germline SETBP1-mutated cells	2	-0.462745	Lymphoid	FALSE	-
ENSG00000120129	DUSP1	Down-regulated in germline SETBP1-mutated cells	1	-0.460406	Lymphoid	FALSE	-
ENSG00000136997	MYC	Down-regulated in germline SETBP1-mutated cells	1	-0.457929	Lymphoid	FALSE	-
ENSG00000035115	SH3YL1	Down-regulated in germline SETBP1-mutated cells	1	-0.456836	Lymphoid	FALSE	-
ENSG00000135441	BLOC1S1	Down-regulated in germline SETBP1-mutated cells	2	-0.456396	Lymphoid	FALSE	-
ENSG00000163463	KRTCAP2	Down-regulated in germline SETBP1-mutated cells	2	-0.455747	Lymphoid	FALSE	-
ENSG00000071051	NCK2	Down-regulated in germline SETBP1-mutated cells	1	-0.455559	Lymphoid	FALSE	-
ENSG00000103490	PYCARD	Down-regulated in germline SETBP1-mutated cells	2	-0.452796	Lymphoid	FALSE	-
ENSG00000159674	SPON2	Down-regulated in germline SETBP1-mutated cells	2	-0.450984	Lymphoid	FALSE	-
ENSG00000139278	GLIPR1	Down-regulated in germline SETBP1-mutated cells	3	-0.449956	Lymphoid	FALSE	-
ENSG00000166295	ANAPC16	Down-regulated in germline SETBP1-mutated cells	2	-0.449929	Lymphoid	FALSE	-
ENSG00000102871	TRADD	Down-regulated in germline SETBP1-mutated cells	1	-0.44945	Lymphoid	FALSE	-
ENSG00000174469	CNTNAP2	Down-regulated in germline SETBP1-mutated cells	1	-0.448795	Lymphoid	FALSE	-
ENSG00000005844	ITGAL	Down-regulated in germline SETBP1-mutated cells	1	-0.44622	Lymphoid	FALSE	-
ENSG00000197043	ANXA6	Down-regulated in germline SETBP1-mutated cells	4	-0.444797	Lymphoid	FALSE	-
ENSG00000172531	PPP1CA	Down-regulated in germline SETBP1-mutated cells	3	-0.444639	Lymphoid	FALSE	-
ENSG00000089692	LAG3	Down-regulated in germline SETBP1-mutated cells	1	-0.444384	Lymphoid	FALSE	-
ENSG00000182054	IDH2	Down-regulated in germline SETBP1-mutated cells	1	-0.444381	Lymphoid	FALSE	-
ENSG00000266472	MRPS21	Down-regulated in germline SETBP1-mutated cells	1	-0.439431	Lymphoid	FALSE	-
ENSG00000184752	NDUFA12	Down-regulated in germline SETBP1-mutated cells	2	-0.438165	Lymphoid	FALSE	-
ENSG00000111537	IFNG	Down-regulated in germline SETBP1-mutated cells	1	-0.436977	Lymphoid	FALSE	-
ENSG00000243749	TMEM35B	Down-regulated in germline SETBP1-mutated cells	3	-0.435805	Lymphoid	FALSE	-
ENSG00000198668	CALM1	Down-regulated in germline SETBP1-mutated cells	2	-0.434786	Lymphoid	FALSE	-
ENSG00000224137	LINC01857	Down-regulated in germline SETBP1-mutated cells	1	-0.433371	Lymphoid	FALSE	-
ENSG00000136810	TXN	Down-regulated in germline SETBP1-mutated cells	1	-0.433365	Lymphoid	FALSE	-
ENSG00000146386	ABRACL	Down-regulated in germline SETBP1-mutated cells	3	-0.431895	Lymphoid	FALSE	-
ENSG00000126264	HCST	Down-regulated in germline SETBP1-mutated cells	3	-0.430574	Lymphoid	FALSE	-
ENSG00000179218	CALR	Down-regulated in germline SETBP1-mutated cells	1	-0.429995	Lymphoid	FALSE	-
ENSG00000135046	ANXA1	Down-regulated in germline SETBP1-mutated cells	1	-0.429946	Lymphoid	FALSE	-
ENSG00000075234	TTC38	Down-regulated in germline SETBP1-mutated cells	1	-0.429452	Lymphoid	FALSE	-
ENSG00000160932	LY6E	Down-regulated in germline SETBP1-mutated cells	1	-0.428922	Lymphoid	FALSE	-
ENSG00000129562	DAD1	Down-regulated in germline SETBP1-mutated cells	2	-0.428654	Lymphoid	FALSE	-
ENSG00000159445	THEM4	Down-regulated in germline SETBP1-mutated cells	1	-0.428518	Lymphoid	FALSE	-
ENSG00000180353	HCLS1	Down-regulated in germline SETBP1-mutated cells	1	-0.428514	Lymphoid	FALSE	-
ENSG00000140264	SERF2	Down-regulated in germline SETBP1-mutated cells	2	-0.428431	Lymphoid	FALSE	-
ENSG00000069424	KCNAB2	Down-regulated in germline SETBP1-mutated cells	1	-0.428187	Lymphoid	FALSE	-
ENSG00000051596	THOC3	Down-regulated in germline SETBP1-mutated cells	1	-0.426832	Lymphoid	FALSE	-
ENSG00000277734	TRAC	Down-regulated in germline SETBP1-mutated cells	1	-0.425281	Lymphoid	FALSE	-
ENSG00000250479	CHCHD10	Down-regulated in germline SETBP1-mutated cells	2	-0.423446	Lymphoid	FALSE	-
ENSG00000281103	TRG-AS1	Down-regulated in germline SETBP1-mutated cells	1	-0.422092	Lymphoid	FALSE	-
ENSG00000009790	TRAF3IP3	Down-regulated in germline SETBP1-mutated cells	3	-0.421725	Lymphoid	FALSE	-
ENSG00000028137	TNFRSF1B	Down-regulated in germline SETBP1-mutated cells	1	-0.421717	Lymphoid	FALSE	-
ENSG00000123416	TUBA1B	Down-regulated in germline SETBP1-mutated cells	2	-0.420866	Lymphoid	FALSE	-
ENSG00000126432	PRDX5	Down-regulated in germline SETBP1-mutated cells	1	-0.419638	Lymphoid	FALSE	-
ENSG00000100911	PSME2	Down-regulated in germline SETBP1-mutated cells	2	-0.418932	Lymphoid	FALSE	-
ENSG00000203896	LIME1	Down-regulated in germline SETBP1-mutated cells	3	-0.41768	Lymphoid	FALSE	-
ENSG00000213203	GIMAP1	Down-regulated in germline SETBP1-mutated cells	1	-0.41697	Lymphoid	FALSE	-
ENSG00000205220	PSMB10	Down-regulated in germline SETBP1-mutated cells	4	-0.416269	Lymphoid	FALSE	-
ENSG00000067225	PKM	Down-regulated in germline SETBP1-mutated cells	1	-0.415427	Lymphoid	FALSE	-
ENSG00000136161	RCBTB2	Down-regulated in germline SETBP1-mutated cells	1	-0.415129	Lymphoid	FALSE	-
ENSG00000130511	SSBP4	Down-regulated in germline SETBP1-mutated cells	1	-0.413307	Lymphoid	FALSE	-
ENSG00000090266	NDUFB2	Down-regulated in germline SETBP1-mutated cells	2	-0.412514	Lymphoid	FALSE	-
ENSG00000197471	SPN	Down-regulated in germline SETBP1-mutated cells	2	-0.412198	Lymphoid	FALSE	-
ENSG00000135404	CD63	Down-regulated in germline SETBP1-mutated cells	2	-0.409997	Lymphoid	FALSE	-
ENSG00000111348	ARHGDIB	Down-regulated in germline SETBP1-mutated cells	3	-0.409728	Lymphoid	FALSE	-
ENSG00000166405	RIC3	Down-regulated in germline SETBP1-mutated cells	2	-0.409251	Lymphoid	FALSE	-
ENSG00000180739	S1PR5	Down-regulated in germline SETBP1-mutated cells	1	-0.408979	Lymphoid	FALSE	-
ENSG00000171530	TBCA	Down-regulated in germline SETBP1-mutated cells	2	-0.408445	Lymphoid	FALSE	-
ENSG00000268027	AC243960.1	Down-regulated in germline SETBP1-mutated cells	2	-0.408179	Lymphoid	FALSE	-
ENSG00000019582	CD74	Down-regulated in germline SETBP1-mutated cells	1	-0.408108	Lymphoid	FALSE	-
ENSG00000134539	KLRD1	Down-regulated in germline SETBP1-mutated cells	2	-0.407119	Lymphoid	FALSE	-
ENSG00000136950	ARPC5L	Down-regulated in germline SETBP1-mutated cells	2	-0.406196	Lymphoid	FALSE	-
ENSG00000196735	HLA-DQA1	Down-regulated in germline SETBP1-mutated cells	1	-0.405391	Lymphoid	FALSE	-
ENSG00000117450	PRDX1	Down-regulated in germline SETBP1-mutated cells	2	-0.405381	Lymphoid	FALSE	-
ENSG00000122986	HVCN1	Down-regulated in germline SETBP1-mutated cells	1	-0.404105	Lymphoid	FALSE	-
ENSG00000100612	DHRS7	Down-regulated in germline SETBP1-mutated cells	2	-0.403957	Lymphoid	FALSE	-
ENSG00000109062	SLC9A3R1	Down-regulated in germline SETBP1-mutated cells	2	-0.402963	Lymphoid	FALSE	-
ENSG00000083845	RPS5	Down-regulated in germline SETBP1-mutated cells	1	-0.402924	Lymphoid	FALSE	-
ENSG00000185129	PURA	Down-regulated in germline SETBP1-mutated cells	1	-0.402617	Lymphoid	FALSE	-
ENSG00000185088	RPS27L	Down-regulated in germline SETBP1-mutated cells	3	-0.40074	Lymphoid	FALSE	-
ENSG00000183542	KLRC4	Down-regulated in germline SETBP1-mutated cells	2	-0.400268	Lymphoid	FALSE	-
ENSG00000170128	GPR25	Down-regulated in germline SETBP1-mutated cells	1	-0.400039	Lymphoid	FALSE	-
ENSG00000073861	TBX21	Down-regulated in germline SETBP1-mutated cells	2	-0.399902	Lymphoid	FALSE	-
ENSG00000165272	AQP3	Down-regulated in germline SETBP1-mutated cells	1	-0.399781	Lymphoid	FALSE	-
ENSG00000168209	DDIT4	Down-regulated in germline SETBP1-mutated cells	1	-0.399773	Lymphoid	FALSE	-
ENSG00000105254	TBCB	Down-regulated in germline SETBP1-mutated cells	2	-0.399387	Lymphoid	FALSE	-
ENSG00000116288	PARK7	Down-regulated in germline SETBP1-mutated cells	1	-0.398655	Lymphoid	FALSE	-
ENSG00000126247	CAPNS1	Down-regulated in germline SETBP1-mutated cells	3	-0.398563	Lymphoid	FALSE	-
ENSG00000170043	TRAPPC1	Down-regulated in germline SETBP1-mutated cells	4	-0.396294	Lymphoid	FALSE	-
ENSG00000125910	S1PR4	Down-regulated in germline SETBP1-mutated cells	3	-0.39567	Lymphoid	FALSE	-
ENSG00000157916	RER1	Down-regulated in germline SETBP1-mutated cells	2	-0.395444	Lymphoid	FALSE	-
ENSG00000154723	ATP5PF	Down-regulated in germline SETBP1-mutated cells	1	-0.394691	Lymphoid	FALSE	-
ENSG00000064201	TSPAN32	Down-regulated in germline SETBP1-mutated cells	1	-0.393707	Lymphoid	FALSE	-
ENSG00000211666	IGLV2-14	Down-regulated in germline SETBP1-mutated cells	1	-0.393586	Lymphoid	FALSE	-
ENSG00000213809	KLRK1	Down-regulated in germline SETBP1-mutated cells	1	-0.392268	Lymphoid	FALSE	-
ENSG00000143119	CD53	Down-regulated in germline SETBP1-mutated cells	3	-0.3922	Lymphoid	FALSE	-
ENSG00000127824	TUBA4A	Down-regulated in germline SETBP1-mutated cells	2	-0.391239	Lymphoid	FALSE	-
ENSG00000167775	CD320	Down-regulated in germline SETBP1-mutated cells	2	-0.391154	Lymphoid	FALSE	-
ENSG00000277972	CISD3	Down-regulated in germline SETBP1-mutated cells	2	-0.390559	Lymphoid	FALSE	-
ENSG00000140990	NDUFB10	Down-regulated in germline SETBP1-mutated cells	1	-0.38985	Lymphoid	FALSE	-
ENSG00000103024	NME3	Down-regulated in germline SETBP1-mutated cells	2	-0.389718	Lymphoid	FALSE	-
ENSG00000125249	RAP2A	Down-regulated in germline SETBP1-mutated cells	1	-0.38968	Lymphoid	FALSE	-
ENSG00000122694	GLIPR2	Down-regulated in germline SETBP1-mutated cells	1	-0.389364	Lymphoid	FALSE	-
ENSG00000178057	NDUFAF3	Down-regulated in germline SETBP1-mutated cells	2	-0.389168	Lymphoid	FALSE	-
ENSG00000196329	GIMAP5	Down-regulated in germline SETBP1-mutated cells	3	-0.388345	Lymphoid	FALSE	-
ENSG00000155368	DBI	Down-regulated in germline SETBP1-mutated cells	2	-0.38815	Lymphoid	FALSE	-
ENSG00000104972	LILRB1	Down-regulated in germline SETBP1-mutated cells	1	-0.388074	Lymphoid	FALSE	-
ENSG00000169230	PRELID1	Down-regulated in germline SETBP1-mutated cells	2	-0.387463	Lymphoid	FALSE	-
ENSG00000164587	RPS14	Down-regulated in germline SETBP1-mutated cells	1	-0.387295	Lymphoid	FALSE	-
ENSG00000175334	BANF1	Down-regulated in germline SETBP1-mutated cells	2	-0.385715	Lymphoid	FALSE	-
ENSG00000108523	RNF167	Down-regulated in germline SETBP1-mutated cells	2	-0.384145	Lymphoid	FALSE	-
ENSG00000181847	TIGIT	Down-regulated in germline SETBP1-mutated cells	1	-0.383988	Lymphoid	FALSE	-
ENSG00000077549	CAPZB	Down-regulated in germline SETBP1-mutated cells	3	-0.383904	Lymphoid	FALSE	-
ENSG00000146285	SCML4	Down-regulated in germline SETBP1-mutated cells	1	-0.38252	Lymphoid	FALSE	-
ENSG00000099139	PCSK5	Down-regulated in germline SETBP1-mutated cells	1	-0.381758	Lymphoid	FALSE	-
ENSG00000118418	HMGN3	Down-regulated in germline SETBP1-mutated cells	1	-0.381592	Lymphoid	FALSE	-
ENSG00000189159	JPT1	Down-regulated in germline SETBP1-mutated cells	2	-0.381243	Lymphoid	FALSE	-
ENSG00000217555	CKLF	Down-regulated in germline SETBP1-mutated cells	2	-0.380856	Lymphoid	FALSE	-
ENSG00000111669	TPI1	Down-regulated in germline SETBP1-mutated cells	1	-0.380578	Lymphoid	FALSE	-
ENSG00000170296	GABARAP	Down-regulated in germline SETBP1-mutated cells	2	-0.380062	Lymphoid	FALSE	-
ENSG00000026025	VIM	Down-regulated in germline SETBP1-mutated cells	2	-0.379985	Lymphoid	FALSE	-
ENSG00000114395	CYB561D2	Down-regulated in germline SETBP1-mutated cells	2	-0.379559	Lymphoid	FALSE	-
ENSG00000188846	RPL14	Down-regulated in germline SETBP1-mutated cells	1	-0.379419	Lymphoid	FALSE	-
ENSG00000148362	PAXX	Down-regulated in germline SETBP1-mutated cells	2	-0.378916	Lymphoid	FALSE	-
ENSG00000167618	LAIR2	Down-regulated in germline SETBP1-mutated cells	1	-0.378807	Lymphoid	FALSE	-
ENSG00000196199	MPHOSPH8	Down-regulated in germline SETBP1-mutated cells	1	-0.378332	Lymphoid	FALSE	-
ENSG00000213658	LAT	Down-regulated in germline SETBP1-mutated cells	2	-0.378158	Lymphoid	FALSE	-
ENSG00000166501	PRKCB	Down-regulated in germline SETBP1-mutated cells	1	-0.378044	Lymphoid	FALSE	-
ENSG00000164308	ERAP2	Down-regulated in germline SETBP1-mutated cells	2	-0.37734	Lymphoid	FALSE	-
ENSG00000143851	PTPN7	Down-regulated in germline SETBP1-mutated cells	1	-0.376743	Lymphoid	FALSE	-
ENSG00000159884	CCDC107	Down-regulated in germline SETBP1-mutated cells	1	-0.375947	Lymphoid	FALSE	-
ENSG00000204161	TMEM273	Down-regulated in germline SETBP1-mutated cells	1	-0.375841	Lymphoid	FALSE	-
ENSG00000100242	SUN2	Down-regulated in germline SETBP1-mutated cells	1	-0.374842	Lymphoid	FALSE	-
ENSG00000091972	CD200	Down-regulated in germline SETBP1-mutated cells	1	-0.374004	Lymphoid	FALSE	-
ENSG00000240065	PSMB9	Down-regulated in germline SETBP1-mutated cells	3	-0.373707	Lymphoid	FALSE	-
ENSG00000162704	ARPC5	Down-regulated in germline SETBP1-mutated cells	1	-0.37263	Lymphoid	FALSE	-
ENSG00000164611	PTTG1	Down-regulated in germline SETBP1-mutated cells	1	-0.372268	Lymphoid	FALSE	-
ENSG00000109452	INPP4B	Down-regulated in germline SETBP1-mutated cells	2	-0.371985	Lymphoid	FALSE	-
ENSG00000177971	IMP3	Down-regulated in germline SETBP1-mutated cells	1	-0.371778	Lymphoid	FALSE	-
ENSG00000143811	PYCR2	Down-regulated in germline SETBP1-mutated cells	1	-0.371765	Lymphoid	FALSE	-
ENSG00000155957	TMBIM4	Down-regulated in germline SETBP1-mutated cells	3	-0.371643	Lymphoid	FALSE	-
ENSG00000167094	TTC16	Down-regulated in germline SETBP1-mutated cells	1	-0.371635	Lymphoid	FALSE	-
ENSG00000139679	LPAR6	Down-regulated in germline SETBP1-mutated cells	1	-0.371502	Lymphoid	FALSE	-
ENSG00000159335	PTMS	Down-regulated in germline SETBP1-mutated cells	2	-0.370663	Lymphoid	FALSE	-
ENSG00000118640	VAMP8	Down-regulated in germline SETBP1-mutated cells	3	-0.370268	Lymphoid	FALSE	-
ENSG00000125971	DYNLRB1	Down-regulated in germline SETBP1-mutated cells	4	-0.369864	Lymphoid	FALSE	-
ENSG00000198821	CD247	Down-regulated in germline SETBP1-mutated cells	1	-0.369364	Lymphoid	FALSE	-
ENSG00000173113	TRMT112	Down-regulated in germline SETBP1-mutated cells	3	-0.369219	Lymphoid	FALSE	-
ENSG00000101474	APMAP	Down-regulated in germline SETBP1-mutated cells	1	-0.368679	Lymphoid	FALSE	-
ENSG00000136003	ISCU	Down-regulated in germline SETBP1-mutated cells	1	-0.368599	Lymphoid	FALSE	-
ENSG00000178537	SLC25A20	Down-regulated in germline SETBP1-mutated cells	1	-0.368445	Lymphoid	FALSE	-
ENSG00000089063	TMEM230	Down-regulated in germline SETBP1-mutated cells	1	-0.368361	Lymphoid	FALSE	-
ENSG00000117091	CD48	Down-regulated in germline SETBP1-mutated cells	3	-0.368301	Lymphoid	FALSE	-
ENSG00000166913	YWHAB	Down-regulated in germline SETBP1-mutated cells	1	-0.368228	Lymphoid	FALSE	-
ENSG00000146112	PPP1R18	Down-regulated in germline SETBP1-mutated cells	2	-0.367916	Lymphoid	FALSE	-
ENSG00000244509	APOBEC3C	Down-regulated in germline SETBP1-mutated cells	2	-0.367594	Lymphoid	FALSE	-
ENSG00000174886	NDUFA11	Down-regulated in germline SETBP1-mutated cells	2	-0.365556	Lymphoid	FALSE	-
ENSG00000162851	TFB2M	Down-regulated in germline SETBP1-mutated cells	1	-0.365093	Lymphoid	FALSE	-
ENSG00000177700	POLR2L	Down-regulated in germline SETBP1-mutated cells	1	-0.364247	Lymphoid	FALSE	-
ENSG00000242485	MRPL20	Down-regulated in germline SETBP1-mutated cells	2	-0.364153	Lymphoid	FALSE	-
ENSG00000100288	CHKB	Down-regulated in germline SETBP1-mutated cells	4	-0.364005	Lymphoid	FALSE	-
ENSG00000126267	COX6B1	Down-regulated in germline SETBP1-mutated cells	3	-0.363438	Lymphoid	FALSE	-
ENSG00000188186	LAMTOR4	Down-regulated in germline SETBP1-mutated cells	2	-0.363437	Lymphoid	FALSE	-
ENSG00000167797	CDK2AP2	Down-regulated in germline SETBP1-mutated cells	2	-0.3631	Lymphoid	FALSE	-
ENSG00000125384	PTGER2	Down-regulated in germline SETBP1-mutated cells	3	-0.360802	Lymphoid	FALSE	-
ENSG00000106003	LFNG	Down-regulated in germline SETBP1-mutated cells	2	-0.360284	Lymphoid	FALSE	-
ENSG00000160213	CSTB	Down-regulated in germline SETBP1-mutated cells	2	-0.360077	Lymphoid	FALSE	-
ENSG00000198848	CES1	Down-regulated in germline SETBP1-mutated cells	1	-0.360034	Lymphoid	FALSE	-
ENSG00000111229	ARPC3	Down-regulated in germline SETBP1-mutated cells	4	-0.359957	Lymphoid	FALSE	-
ENSG00000160948	VPS28	Down-regulated in germline SETBP1-mutated cells	4	-0.359826	Lymphoid	FALSE	-
ENSG00000214736	TOMM6	Down-regulated in germline SETBP1-mutated cells	2	-0.358621	Lymphoid	FALSE	-
ENSG00000105185	PDCD5	Down-regulated in germline SETBP1-mutated cells	3	-0.358537	Lymphoid	FALSE	-
ENSG00000167286	CD3D	Down-regulated in germline SETBP1-mutated cells	2	-0.357845	Lymphoid	FALSE	-
ENSG00000127540	UQCR11	Down-regulated in germline SETBP1-mutated cells	2	-0.357819	Lymphoid	FALSE	-
ENSG00000129559	NEDD8	Down-regulated in germline SETBP1-mutated cells	2	-0.357323	Lymphoid	FALSE	-
ENSG00000128340	RAC2	Down-regulated in germline SETBP1-mutated cells	2	-0.356655	Lymphoid	FALSE	-
ENSG00000204475	NCR3	Down-regulated in germline SETBP1-mutated cells	1	-0.355711	Lymphoid	FALSE	-
ENSG00000151366	NDUFC2	Down-regulated in germline SETBP1-mutated cells	3	-0.355708	Lymphoid	FALSE	-
ENSG00000168229	PTGDR	Down-regulated in germline SETBP1-mutated cells	1	-0.355209	Lymphoid	FALSE	-
ENSG00000196262	PPIA	Down-regulated in germline SETBP1-mutated cells	1	-0.355136	Lymphoid	FALSE	-
ENSG00000140319	SRP14	Down-regulated in germline SETBP1-mutated cells	1	-0.355038	Lymphoid	FALSE	-
ENSG00000175482	POLD4	Down-regulated in germline SETBP1-mutated cells	2	-0.355025	Lymphoid	FALSE	-
ENSG00000167863	ATP5PD	Down-regulated in germline SETBP1-mutated cells	2	-0.354739	Lymphoid	FALSE	-
ENSG00000136279	DBNL	Down-regulated in germline SETBP1-mutated cells	1	-0.354588	Lymphoid	FALSE	-
ENSG00000141741	MIEN1	Down-regulated in germline SETBP1-mutated cells	1	-0.354177	Lymphoid	FALSE	-
ENSG00000204397	CARD16	Down-regulated in germline SETBP1-mutated cells	1	-0.35407	Lymphoid	FALSE	-
ENSG00000186010	NDUFA13	Down-regulated in germline SETBP1-mutated cells	3	-0.353997	Lymphoid	FALSE	-
ENSG00000114779	ABHD14B	Down-regulated in germline SETBP1-mutated cells	1	-0.35339	Lymphoid	FALSE	-
ENSG00000198931	APRT	Down-regulated in germline SETBP1-mutated cells	1	-0.352954	Lymphoid	FALSE	-
ENSG00000119013	NDUFB3	Down-regulated in germline SETBP1-mutated cells	1	-0.352424	Lymphoid	FALSE	-
ENSG00000125753	VASP	Down-regulated in germline SETBP1-mutated cells	1	-0.351719	Lymphoid	FALSE	-
ENSG00000240403	KIR3DL2	Down-regulated in germline SETBP1-mutated cells	1	-0.350238	Lymphoid	FALSE	-
ENSG00000080546	SESN1	Down-regulated in germline SETBP1-mutated cells	1	-0.349805	Lymphoid	FALSE	-
ENSG00000099795	NDUFB7	Down-regulated in germline SETBP1-mutated cells	2	-0.348905	Lymphoid	FALSE	-
ENSG00000010270	STARD3NL	Down-regulated in germline SETBP1-mutated cells	1	-0.348829	Lymphoid	FALSE	-
ENSG00000150045	KLRF1	Down-regulated in germline SETBP1-mutated cells	1	-0.348643	Lymphoid	FALSE	-
ENSG00000197989	SNHG12	Down-regulated in germline SETBP1-mutated cells	1	-0.3479	Lymphoid	FALSE	-
ENSG00000131634	TMEM204	Down-regulated in germline SETBP1-mutated cells	1	-0.347783	Lymphoid	FALSE	-
ENSG00000163754	GYG1	Down-regulated in germline SETBP1-mutated cells	1	-0.34701	Lymphoid	FALSE	-
ENSG00000160654	CD3G	Down-regulated in germline SETBP1-mutated cells	1	-0.346736	Lymphoid	FALSE	-
ENSG00000180871	CXCR2	Down-regulated in germline SETBP1-mutated cells	1	-0.346383	Lymphoid	FALSE	-
ENSG00000168081	PNOC	Down-regulated in germline SETBP1-mutated cells	1	-0.346234	Lymphoid	FALSE	-
ENSG00000154734	ADAMTS1	Down-regulated in germline SETBP1-mutated cells	1	-0.345911	Lymphoid	FALSE	-
ENSG00000119655	NPC2	Down-regulated in germline SETBP1-mutated cells	2	-0.345825	Lymphoid	FALSE	-
ENSG00000115091	ACTR3	Down-regulated in germline SETBP1-mutated cells	2	-0.34559	Lymphoid	FALSE	-
ENSG00000130731	METTL26	Down-regulated in germline SETBP1-mutated cells	1	-0.345505	Lymphoid	FALSE	-
ENSG00000204261	PSMB8-AS1	Down-regulated in germline SETBP1-mutated cells	4	-0.344993	Lymphoid	FALSE	-
ENSG00000174021	GNG5	Down-regulated in germline SETBP1-mutated cells	1	-0.344873	Lymphoid	FALSE	-
ENSG00000159069	FBXW5	Down-regulated in germline SETBP1-mutated cells	1	-0.342838	Lymphoid	FALSE	-
ENSG00000120915	EPHX2	Down-regulated in germline SETBP1-mutated cells	1	-0.342606	Lymphoid	FALSE	-
ENSG00000104814	MAP4K1	Down-regulated in germline SETBP1-mutated cells	1	-0.34251	Lymphoid	FALSE	-
ENSG00000104325	DECR1	Down-regulated in germline SETBP1-mutated cells	1	-0.342187	Lymphoid	FALSE	-
ENSG00000186222	BLOC1S4	Down-regulated in germline SETBP1-mutated cells	2	-0.342127	Lymphoid	FALSE	-
ENSG00000152219	ARL14EP	Down-regulated in germline SETBP1-mutated cells	1	-0.341984	Lymphoid	FALSE	-
ENSG00000216490	IFI30	Down-regulated in germline SETBP1-mutated cells	1	-0.341289	Lymphoid	FALSE	-
ENSG00000116815	CD58	Down-regulated in germline SETBP1-mutated cells	1	-0.341227	Lymphoid	FALSE	-
ENSG00000277791	PSMB3	Down-regulated in germline SETBP1-mutated cells	1	-0.341075	Lymphoid	FALSE	-
ENSG00000135362	PRR5L	Down-regulated in germline SETBP1-mutated cells	1	-0.341066	Lymphoid	FALSE	-
ENSG00000166337	TAF10	Down-regulated in germline SETBP1-mutated cells	1	-0.340259	Lymphoid	FALSE	-
ENSG00000135272	MDFIC	Down-regulated in germline SETBP1-mutated cells	1	-0.340176	Lymphoid	FALSE	-
ENSG00000164096	C4orf3	Down-regulated in germline SETBP1-mutated cells	1	-0.340017	Lymphoid	FALSE	-
ENSG00000103653	CSK	Down-regulated in germline SETBP1-mutated cells	2	-0.3396	Lymphoid	FALSE	-
ENSG00000172270	BSG	Down-regulated in germline SETBP1-mutated cells	1	-0.339575	Lymphoid	FALSE	-
ENSG00000167315	ACAA2	Down-regulated in germline SETBP1-mutated cells	2	-0.338291	Lymphoid	FALSE	-
ENSG00000171130	ATP6V0E2	Down-regulated in germline SETBP1-mutated cells	1	-0.33829	Lymphoid	FALSE	-
ENSG00000204257	HLA-DMA	Down-regulated in germline SETBP1-mutated cells	1	-0.338197	Lymphoid	FALSE	-
ENSG00000189190	ZNF600	Down-regulated in germline SETBP1-mutated cells	1	-0.338184	Lymphoid	FALSE	-
ENSG00000128951	DUT	Down-regulated in germline SETBP1-mutated cells	1	-0.337673	Lymphoid	FALSE	-
ENSG00000185475	TMEM179B	Down-regulated in germline SETBP1-mutated cells	1	-0.336065	Lymphoid	FALSE	-
ENSG00000000938	FGR	Down-regulated in germline SETBP1-mutated cells	1	-0.335865	Lymphoid	FALSE	-
ENSG00000130592	LSP1	Down-regulated in germline SETBP1-mutated cells	1	-0.335838	Lymphoid	FALSE	-
ENSG00000157303	SUSD3	Down-regulated in germline SETBP1-mutated cells	1	-0.335821	Lymphoid	FALSE	-
ENSG00000145365	TIFA	Down-regulated in germline SETBP1-mutated cells	1	-0.335452	Lymphoid	FALSE	-
ENSG00000172932	ANKRD13D	Down-regulated in germline SETBP1-mutated cells	1	-0.33543	Lymphoid	FALSE	-
ENSG00000125458	NT5C	Down-regulated in germline SETBP1-mutated cells	2	-0.335358	Lymphoid	FALSE	-
ENSG00000239697	TNFSF12	Down-regulated in germline SETBP1-mutated cells	1	-0.334772	Lymphoid	FALSE	-
ENSG00000164081	TEX264	Down-regulated in germline SETBP1-mutated cells	1	-0.334467	Lymphoid	FALSE	-
ENSG00000143184	XCL1	Down-regulated in germline SETBP1-mutated cells	1	-0.334158	Lymphoid	FALSE	-
ENSG00000158062	UBXN11	Down-regulated in germline SETBP1-mutated cells	1	-0.33412	Lymphoid	FALSE	-
ENSG00000103148	NPRL3	Down-regulated in germline SETBP1-mutated cells	1	-0.333873	Lymphoid	FALSE	-
ENSG00000092010	PSME1	Down-regulated in germline SETBP1-mutated cells	1	-0.333437	Lymphoid	FALSE	-
ENSG00000099385	BCL7C	Down-regulated in germline SETBP1-mutated cells	1	-0.332963	Lymphoid	FALSE	-
ENSG00000089157	RPLP0	Down-regulated in germline SETBP1-mutated cells	1	-0.331425	Lymphoid	FALSE	-
ENSG00000176973	FAM89B	Down-regulated in germline SETBP1-mutated cells	1	-0.331311	Lymphoid	FALSE	-
ENSG00000258289	CHURC1	Down-regulated in germline SETBP1-mutated cells	1	-0.331028	Lymphoid	FALSE	-
ENSG00000153113	CAST	Down-regulated in germline SETBP1-mutated cells	1	-0.330641	Lymphoid	FALSE	-
ENSG00000219200	RNASEK	Down-regulated in germline SETBP1-mutated cells	1	-0.330399	Lymphoid	FALSE	-
ENSG00000188404	SELL	Down-regulated in germline SETBP1-mutated cells	1	-0.330125	Lymphoid	FALSE	-
ENSG00000114942	EEF1B2	Down-regulated in germline SETBP1-mutated cells	1	-0.330039	Lymphoid	FALSE	-
ENSG00000167613	LAIR1	Down-regulated in germline SETBP1-mutated cells	1	-0.329751	Lymphoid	FALSE	-
ENSG00000166136	NDUFB8	Down-regulated in germline SETBP1-mutated cells	2	-0.329394	Lymphoid	FALSE	-
ENSG00000136104	RNASEH2B	Down-regulated in germline SETBP1-mutated cells	1	-0.32908	Lymphoid	FALSE	-
ENSG00000213930	GALT	Down-regulated in germline SETBP1-mutated cells	1	-0.328279	Lymphoid	FALSE	-
ENSG00000184007	PTP4A2	Down-regulated in germline SETBP1-mutated cells	1	-0.328258	Lymphoid	FALSE	-
ENSG00000100387	RBX1	Down-regulated in germline SETBP1-mutated cells	2	-0.328193	Lymphoid	FALSE	-
ENSG00000205352	PRR13	Down-regulated in germline SETBP1-mutated cells	3	-0.327852	Lymphoid	FALSE	-
ENSG00000228474	OST4	Down-regulated in germline SETBP1-mutated cells	1	-0.327709	Lymphoid	FALSE	-
ENSG00000114902	SPCS1	Down-regulated in germline SETBP1-mutated cells	2	-0.326625	Lymphoid	FALSE	-
ENSG00000115738	ID2	Down-regulated in germline SETBP1-mutated cells	1	-0.326321	Lymphoid	FALSE	-
ENSG00000167468	GPX4	Down-regulated in germline SETBP1-mutated cells	1	-0.326033	Lymphoid	FALSE	-
ENSG00000198258	UBL5	Down-regulated in germline SETBP1-mutated cells	2	-0.325967	Lymphoid	FALSE	-
ENSG00000142347	MYO1F	Down-regulated in germline SETBP1-mutated cells	1	-0.325699	Lymphoid	FALSE	-
ENSG00000005075	POLR2J	Down-regulated in germline SETBP1-mutated cells	1	-0.325385	Lymphoid	FALSE	-
ENSG00000089248	ERP29	Down-regulated in germline SETBP1-mutated cells	1	-0.324434	Lymphoid	FALSE	-
ENSG00000092841	MYL6	Down-regulated in germline SETBP1-mutated cells	1	-0.324007	Lymphoid	FALSE	-
ENSG00000166710	B2M	Down-regulated in germline SETBP1-mutated cells	2	-0.323974	Lymphoid	FALSE	-
ENSG00000189067	LITAF	Down-regulated in germline SETBP1-mutated cells	2	-0.323467	Lymphoid	FALSE	-
ENSG00000255302	EID1	Down-regulated in germline SETBP1-mutated cells	4	-0.323162	Lymphoid	FALSE	-
ENSG00000287978	AC245407.2	Down-regulated in germline SETBP1-mutated cells	2	-0.322952	Lymphoid	FALSE	-
ENSG00000182117	NOP10	Down-regulated in germline SETBP1-mutated cells	1	-0.322935	Lymphoid	FALSE	-
ENSG00000241468	ATP5MF	Down-regulated in germline SETBP1-mutated cells	1	-0.322884	Lymphoid	FALSE	-
ENSG00000172005	MAL	Down-regulated in germline SETBP1-mutated cells	1	-0.322758	Lymphoid	FALSE	-
ENSG00000175221	MED16	Down-regulated in germline SETBP1-mutated cells	1	-0.322604	Lymphoid	FALSE	-
ENSG00000105404	RABAC1	Down-regulated in germline SETBP1-mutated cells	1	-0.322458	Lymphoid	FALSE	-
ENSG00000099624	ATP5F1D	Down-regulated in germline SETBP1-mutated cells	2	-0.32179	Lymphoid	FALSE	-
ENSG00000105701	FKBP8	Down-regulated in germline SETBP1-mutated cells	1	-0.321715	Lymphoid	FALSE	-
ENSG00000137076	TLN1	Down-regulated in germline SETBP1-mutated cells	1	-0.321617	Lymphoid	FALSE	-
ENSG00000136167	LCP1	Down-regulated in germline SETBP1-mutated cells	1	-0.321397	Lymphoid	FALSE	-
ENSG00000128739	SNRPN	Down-regulated in germline SETBP1-mutated cells	1	-0.321353	Lymphoid	FALSE	-
ENSG00000120913	PDLIM2	Down-regulated in germline SETBP1-mutated cells	1	-0.32079	Lymphoid	FALSE	-
ENSG00000256039	LINC02446	Down-regulated in germline SETBP1-mutated cells	1	-0.320721	Lymphoid	FALSE	-
ENSG00000211450	SELENOH	Down-regulated in germline SETBP1-mutated cells	1	-0.320609	Lymphoid	FALSE	-
ENSG00000125977	EIF2S2	Down-regulated in germline SETBP1-mutated cells	1	-0.320553	Lymphoid	FALSE	-
ENSG00000164691	TAGAP	Down-regulated in germline SETBP1-mutated cells	1	-0.320358	Lymphoid	FALSE	-
ENSG00000011009	LYPLA2	Down-regulated in germline SETBP1-mutated cells	1	-0.320319	Lymphoid	FALSE	-
ENSG00000196975	ANXA4	Down-regulated in germline SETBP1-mutated cells	1	-0.320078	Lymphoid	FALSE	-
ENSG00000182154	MRPL41	Down-regulated in germline SETBP1-mutated cells	1	-0.319887	Lymphoid	FALSE	-
ENSG00000164032	H2AFZ	Down-regulated in germline SETBP1-mutated cells	1	-0.319685	Lymphoid	FALSE	-
ENSG00000267364	AC022706.1	Down-regulated in germline SETBP1-mutated cells	1	-0.319613	Lymphoid	FALSE	-
ENSG00000121851	POLR3GL	Down-regulated in germline SETBP1-mutated cells	1	-0.319579	Lymphoid	FALSE	-
ENSG00000114353	GNAI2	Down-regulated in germline SETBP1-mutated cells	1	-0.31917	Lymphoid	FALSE	-
ENSG00000110665	C11orf21	Down-regulated in germline SETBP1-mutated cells	1	-0.318232	Lymphoid	FALSE	-
ENSG00000100055	CYTH4	Down-regulated in germline SETBP1-mutated cells	2	-0.317292	Lymphoid	FALSE	-
ENSG00000124733	MEA1	Down-regulated in germline SETBP1-mutated cells	1	-0.316498	Lymphoid	FALSE	-
ENSG00000146066	HIGD2A	Down-regulated in germline SETBP1-mutated cells	1	-0.316346	Lymphoid	FALSE	-
ENSG00000213654	GPSM3	Down-regulated in germline SETBP1-mutated cells	2	-0.31629	Lymphoid	FALSE	-
ENSG00000103266	STUB1	Down-regulated in germline SETBP1-mutated cells	1	-0.316269	Lymphoid	FALSE	-
ENSG00000179715	PCED1B	Down-regulated in germline SETBP1-mutated cells	1	-0.315222	Lymphoid	FALSE	-
ENSG00000138744	NAAA	Down-regulated in germline SETBP1-mutated cells	1	-0.315214	Lymphoid	FALSE	-
ENSG00000162909	CAPN2	Down-regulated in germline SETBP1-mutated cells	1	-0.31518	Lymphoid	FALSE	-
ENSG00000181104	F2R	Down-regulated in germline SETBP1-mutated cells	1	-0.314832	Lymphoid	FALSE	-
ENSG00000104823	ECH1	Down-regulated in germline SETBP1-mutated cells	1	-0.314781	Lymphoid	FALSE	-
ENSG00000101745	ANKRD12	Down-regulated in germline SETBP1-mutated cells	1	-0.31396	Lymphoid	FALSE	-
ENSG00000007255	TRAPPC6A	Down-regulated in germline SETBP1-mutated cells	1	-0.313786	Lymphoid	FALSE	-
ENSG00000142507	PSMB6	Down-regulated in germline SETBP1-mutated cells	1	-0.31368	Lymphoid	FALSE	-
ENSG00000167526	RPL13	Down-regulated in germline SETBP1-mutated cells	1	-0.313416	Lymphoid	FALSE	-
ENSG00000139116	KIF21A	Down-regulated in germline SETBP1-mutated cells	1	-0.313259	Lymphoid	FALSE	-
ENSG00000067560	RHOA	Down-regulated in germline SETBP1-mutated cells	1	-0.312739	Lymphoid	FALSE	-
ENSG00000129116	PALLD	Down-regulated in germline SETBP1-mutated cells	1	-0.312737	Lymphoid	FALSE	-
ENSG00000254505	CHMP4A	Down-regulated in germline SETBP1-mutated cells	1	-0.312432	Lymphoid	FALSE	-
ENSG00000110324	IL10RA	Down-regulated in germline SETBP1-mutated cells	1	-0.312358	Lymphoid	FALSE	-
ENSG00000147443	DOK2	Down-regulated in germline SETBP1-mutated cells	1	-0.312008	Lymphoid	FALSE	-
ENSG00000178951	ZBTB7A	Down-regulated in germline SETBP1-mutated cells	1	-0.311892	Lymphoid	FALSE	-
ENSG00000114956	DGUOK	Down-regulated in germline SETBP1-mutated cells	1	-0.311371	Lymphoid	FALSE	-
ENSG00000085117	CD82	Down-regulated in germline SETBP1-mutated cells	1	-0.310638	Lymphoid	FALSE	-
ENSG00000184076	UQCR10	Down-regulated in germline SETBP1-mutated cells	1	-0.310222	Lymphoid	FALSE	-
ENSG00000139193	CD27	Down-regulated in germline SETBP1-mutated cells	1	-0.310099	Lymphoid	FALSE	-
ENSG00000214078	CPNE1	Down-regulated in germline SETBP1-mutated cells	1	-0.309586	Lymphoid	FALSE	-
ENSG00000125735	TNFSF14	Down-regulated in germline SETBP1-mutated cells	1	-0.309492	Lymphoid	FALSE	-
ENSG00000272282	LINC02084	Down-regulated in germline SETBP1-mutated cells	1	-0.308504	Lymphoid	FALSE	-
ENSG00000003056	M6PR	Down-regulated in germline SETBP1-mutated cells	1	-0.30836	Lymphoid	FALSE	-
ENSG00000111639	MRPL51	Down-regulated in germline SETBP1-mutated cells	1	-0.307943	Lymphoid	FALSE	-
ENSG00000204435	CSNK2B	Down-regulated in germline SETBP1-mutated cells	1	-0.307373	Lymphoid	FALSE	-
ENSG00000243927	MRPS6	Down-regulated in germline SETBP1-mutated cells	1	-0.307021	Lymphoid	FALSE	-
ENSG00000269858	EGLN2	Down-regulated in germline SETBP1-mutated cells	1	-0.306917	Lymphoid	FALSE	-
ENSG00000170873	MTSS1	Down-regulated in germline SETBP1-mutated cells	1	-0.306425	Lymphoid	FALSE	-
ENSG00000160752	FDPS	Down-regulated in germline SETBP1-mutated cells	1	-0.306271	Lymphoid	FALSE	-
ENSG00000141552	ANAPC11	Down-regulated in germline SETBP1-mutated cells	1	-0.306182	Lymphoid	FALSE	-
ENSG00000166347	CYB5A	Down-regulated in germline SETBP1-mutated cells	1	-0.305915	Lymphoid	FALSE	-
ENSG00000183978	COA3	Down-regulated in germline SETBP1-mutated cells	1	-0.305682	Lymphoid	FALSE	-
ENSG00000089220	PEBP1	Down-regulated in germline SETBP1-mutated cells	1	-0.304794	Lymphoid	FALSE	-
ENSG00000168734	PKIG	Down-regulated in germline SETBP1-mutated cells	1	-0.304466	Lymphoid	FALSE	-
ENSG00000254999	BRK1	Down-regulated in germline SETBP1-mutated cells	1	-0.30374	Lymphoid	FALSE	-
ENSG00000182463	TSHZ2	Down-regulated in germline SETBP1-mutated cells	1	-0.303337	Lymphoid	FALSE	-
ENSG00000148834	GSTO1	Down-regulated in germline SETBP1-mutated cells	1	-0.303057	Lymphoid	FALSE	-
ENSG00000130303	BST2	Down-regulated in germline SETBP1-mutated cells	1	-0.302748	Lymphoid	FALSE	-
ENSG00000145912	NHP2	Down-regulated in germline SETBP1-mutated cells	1	-0.302588	Lymphoid	FALSE	-
ENSG00000074800	ENO1	Down-regulated in germline SETBP1-mutated cells	1	-0.302298	Lymphoid	FALSE	-
ENSG00000143515	ATP8B2	Down-regulated in germline SETBP1-mutated cells	1	-0.302063	Lymphoid	FALSE	-
ENSG00000134198	TSPAN2	Down-regulated in germline SETBP1-mutated cells	1	-0.301988	Lymphoid	FALSE	-
ENSG00000119632	IFI27L2	Down-regulated in germline SETBP1-mutated cells	1	-0.301865	Lymphoid	FALSE	-
ENSG00000153406	NMRAL1	Down-regulated in germline SETBP1-mutated cells	1	-0.301592	Lymphoid	FALSE	-
ENSG00000251301	LINC02384	Down-regulated in germline SETBP1-mutated cells	1	-0.300833	Lymphoid	FALSE	-
ENSG00000156475	PPP2R2B	Down-regulated in germline SETBP1-mutated cells	1	-0.300565	Lymphoid	FALSE	-
ENSG00000067182	TNFRSF1A	Down-regulated in germline SETBP1-mutated cells	1	-0.300383	Lymphoid	FALSE	-
ENSG00000006015	REX1BD	Down-regulated in germline SETBP1-mutated cells	1	-0.300192	Lymphoid	FALSE	-
