# Supplementary material for: Single‐cell transcriptional consequences of leukaemogenic SETBP1 mutations
Source: Br J Haematol. 2026 Mar 25;208(6):2269–74. doi: 10.1111/bjh.70452 (PMC13267461; doi:10.1111/bjh.70452)
Supplement: Supplementary file 1 — Appendix S1. [file BJH-208-2269-s001.zip › bjh70452-sup-0004-TableS3@Supplementary Table 3.xlsx]

## Sheet: Supplementary Table 3_somatic
Table S3: List of significantly differentially expressed genes in bulk transcriptomic data of aCML samples with SETBP1 hotspot mutations compared to those with wild-type SETBP1
Ensembl ID	Gene symbol	Log2FC	LogCPM	F	PValue	FDR	DE Direction	is_in_Shared_SETBP1_module	Gene module
ENSG00000119508	NR4A3	7.62151	6.47573	32.6314	4.44505e-05	0.0370445	Upregulated in hotspot-SETBP1-mutated aCML	TRUE	Shared
ENSG00000161921	CXCL16	4.70468	7.90925	13.5633	0.00228356	0.0475025	Upregulated in hotspot-SETBP1-mutated aCML	TRUE	Shared
ENSG00000112149	CD83	4.52781	8.72279	18.6734	0.000632443	0.0370445	Upregulated in hotspot-SETBP1-mutated aCML	TRUE	Shared
ENSG00000184588	PDE4B	4.35392	8.44381	25.8106	0.000144213	0.0370445	Upregulated in hotspot-SETBP1-mutated aCML	TRUE	Shared
ENSG00000148344	PTGES	4.31368	5.95044	14.3312	0.00185398	0.0453858	Upregulated in hotspot-SETBP1-mutated aCML	TRUE	Shared
ENSG00000011422	PLAUR	4.04502	8.68944	21.361	0.000349608	0.0370445	Upregulated in hotspot-SETBP1-mutated aCML	TRUE	Shared
ENSG00000100644	HIF1A	4.03739	10.5202	25.3541	0.000157167	0.0370445	Upregulated in hotspot-SETBP1-mutated aCML	TRUE	Shared
ENSG00000104312	RIPK2	3.95359	7.58639	25.4751	0.000153608	0.0370445	Upregulated in hotspot-SETBP1-mutated aCML	TRUE	Shared
ENSG00000118503	TNFAIP3	3.89863	9.84782	20.5112	0.000419479	0.0370445	Upregulated in hotspot-SETBP1-mutated aCML	TRUE	Shared
ENSG00000131669	NINJ1	3.36549	7.81686	14.1222	0.00196098	0.0464636	Upregulated in hotspot-SETBP1-mutated aCML	TRUE	Shared
ENSG00000197329	PELI1	3.33478	9.52373	22.5549	0.000272694	0.0370445	Upregulated in hotspot-SETBP1-mutated aCML	TRUE	Shared
ENSG00000081320	STK17B	3.27927	9.64323	17.7792	0.000779153	0.0376345	Upregulated in hotspot-SETBP1-mutated aCML	TRUE	Shared
ENSG00000143622	RIT1	3.22202	8.37267	21.7227	0.000323964	0.0370445	Upregulated in hotspot-SETBP1-mutated aCML	TRUE	Shared
ENSG00000095794	CREM	3.22066	5.14645	17.5035	0.000831955	0.0384212	Upregulated in hotspot-SETBP1-mutated aCML	TRUE	Shared
ENSG00000101782	RIOK3	2.96401	9.27841	23.802	0.000212227	0.0370445	Upregulated in hotspot-SETBP1-mutated aCML	TRUE	Shared
ENSG00000075426	FOSL2	2.94266	10.2064	16.348	0.00110247	0.038897	Upregulated in hotspot-SETBP1-mutated aCML	TRUE	Shared
ENSG00000168209	DDIT4	2.93413	8.22094	13.9914	0.00203152	0.0466455	Upregulated in hotspot-SETBP1-mutated aCML	TRUE	Shared
ENSG00000140332	TLE3	2.90678	8.88472	16.0274	0.00119443	0.038897	Upregulated in hotspot-SETBP1-mutated aCML	TRUE	Shared
ENSG00000153922	CHD1	2.78706	8.79992	19.4455	0.000530722	0.0370445	Upregulated in hotspot-SETBP1-mutated aCML	TRUE	Shared
ENSG00000108582	CPD	2.77126	8.71938	19.7129	0.000499942	0.0370445	Upregulated in hotspot-SETBP1-mutated aCML	TRUE	Shared
ENSG00000134758	RNF138	2.76668	7.36507	33.745	3.73034e-05	0.0370445	Upregulated in hotspot-SETBP1-mutated aCML	TRUE	Shared
ENSG00000120063	GNA13	2.73306	9.24401	18.1149	0.000719951	0.0374461	Upregulated in hotspot-SETBP1-mutated aCML	TRUE	Shared
ENSG00000134107	BHLHE40	2.68298	7.83099	16.6926	0.0010125	0.038897	Upregulated in hotspot-SETBP1-mutated aCML	TRUE	Shared
ENSG00000156232	WHAMM	2.64687	6.56242	22.6765	0.000266008	0.0370445	Upregulated in hotspot-SETBP1-mutated aCML	TRUE	Shared
ENSG00000120705	ETF1	2.63108	8.67736	22.7433	0.000262416	0.0370445	Upregulated in hotspot-SETBP1-mutated aCML	TRUE	Shared
ENSG00000169155	ZBTB43	2.61004	6.98998	24.1881	0.000196717	0.0370445	Upregulated in hotspot-SETBP1-mutated aCML	TRUE	Shared
ENSG00000146278	PNRC1	2.57121	8.87155	14.7554	0.00165667	0.0434145	Upregulated in hotspot-SETBP1-mutated aCML	TRUE	Shared
ENSG00000132475	H3F3B	2.56339	11.5293	13.5804	0.00227284	0.0475025	Upregulated in hotspot-SETBP1-mutated aCML	TRUE	Shared
ENSG00000198355	PIM3	2.51471	6.30322	14.1029	0.00197122	0.0466191	Upregulated in hotspot-SETBP1-mutated aCML	TRUE	Shared
ENSG00000129355	CDKN2D	2.50289	7.54664	13.4927	0.00232849	0.0475555	Upregulated in hotspot-SETBP1-mutated aCML	TRUE	Shared
ENSG00000163659	TIPARP	2.49315	6.95675	24.313	0.00019198	0.0370445	Upregulated in hotspot-SETBP1-mutated aCML	TRUE	Shared
ENSG00000162889	MAPKAPK2	2.42395	8.87519	18.9177	0.000598037	0.0370445	Upregulated in hotspot-SETBP1-mutated aCML	TRUE	Shared
ENSG00000144597	EAF1	2.33962	7.22208	18.5206	0.000655128	0.0370605	Upregulated in hotspot-SETBP1-mutated aCML	TRUE	Shared
ENSG00000126524	SBDS	2.32982	7.00683	18.3466	0.000682079	0.0370605	Upregulated in hotspot-SETBP1-mutated aCML	TRUE	Shared
ENSG00000143384	MCL1	2.30408	11.8983	15.1975	0.00147608	0.0416582	Upregulated in hotspot-SETBP1-mutated aCML	TRUE	Shared
ENSG00000116604	MEF2D	2.2659	8.52429	15.1019	0.00151313	0.0422929	Upregulated in hotspot-SETBP1-mutated aCML	TRUE	Shared
ENSG00000128016	ZFP36	2.2364	9.57822	14.0539	0.0019975	0.0466455	Upregulated in hotspot-SETBP1-mutated aCML	TRUE	Shared
ENSG00000179833	SERTAD2	2.22251	8.27201	22.0465	0.000302811	0.0370445	Upregulated in hotspot-SETBP1-mutated aCML	TRUE	Shared
ENSG00000171988	JMJD1C	2.21252	8.78176	13.316	0.00244539	0.0480749	Upregulated in hotspot-SETBP1-mutated aCML	TRUE	Shared
ENSG00000008294	SPAG9	2.21019	8.10853	14.9744	0.00156424	0.0428143	Upregulated in hotspot-SETBP1-mutated aCML	TRUE	Shared
ENSG00000184007	PTP4A2	2.19621	7.90807	17.0658	0.000924373	0.0388898	Upregulated in hotspot-SETBP1-mutated aCML	TRUE	Shared
ENSG00000165029	ABCA1	2.13875	6.58276	13.5497	0.00229214	0.0475025	Upregulated in hotspot-SETBP1-mutated aCML	TRUE	Shared
ENSG00000072364	AFF4	2.12493	8.30407	18.63	0.000638799	0.0370445	Upregulated in hotspot-SETBP1-mutated aCML	TRUE	Shared
ENSG00000156675	RAB11FIP1	2.11531	8.96104	18.9395	0.000595072	0.0370445	Upregulated in hotspot-SETBP1-mutated aCML	TRUE	Shared
ENSG00000179820	MYADM	2.09485	9.17203	19.7378	0.000497184	0.0370445	Upregulated in hotspot-SETBP1-mutated aCML	TRUE	Shared
ENSG00000163660	CCNL1	2.08597	9.96678	15.351	0.00141871	0.0410309	Upregulated in hotspot-SETBP1-mutated aCML	TRUE	Shared
ENSG00000082153	BZW1	2.08186	7.83838	21.9655	0.00030795	0.0370445	Upregulated in hotspot-SETBP1-mutated aCML	TRUE	Shared
ENSG00000099875	MKNK2	2.05956	8.90637	14.4647	0.00178912	0.0451725	Upregulated in hotspot-SETBP1-mutated aCML	TRUE	Shared
ENSG00000107968	MAP3K8	1.97905	7.1086	16.1319	0.00116353	0.038897	Upregulated in hotspot-SETBP1-mutated aCML	TRUE	Shared
ENSG00000143862	ARL8A	1.97429	7.32388	14.729	0.00166821	0.0434145	Upregulated in hotspot-SETBP1-mutated aCML	TRUE	Shared
ENSG00000102580	DNAJC3	1.92776	6.13428	17.6214	0.000808888	0.0380477	Upregulated in hotspot-SETBP1-mutated aCML	TRUE	Shared
ENSG00000113742	CPEB4	1.92754	8.18759	19.5571	0.000517623	0.0370445	Upregulated in hotspot-SETBP1-mutated aCML	TRUE	Shared
ENSG00000072401	UBE2D1	1.92231	6.22832	14.089	0.00197861	0.0466455	Upregulated in hotspot-SETBP1-mutated aCML	TRUE	Shared
ENSG00000173575	CHD2	1.86744	9.58629	13.8527	0.00210952	0.0470663	Upregulated in hotspot-SETBP1-mutated aCML	TRUE	Shared
ENSG00000117614	SYF2	1.81835	7.2717	15.8596	0.00124606	0.0393654	Upregulated in hotspot-SETBP1-mutated aCML	TRUE	Shared
ENSG00000100393	EP300	1.81738	9.22759	15.062	0.0015289	0.0423953	Upregulated in hotspot-SETBP1-mutated aCML	TRUE	Shared
ENSG00000008083	JARID2	1.81631	7.96152	16.5925	0.00103775	0.038897	Upregulated in hotspot-SETBP1-mutated aCML	TRUE	Shared
ENSG00000140455	USP3	1.7796	7.39153	13.4355	0.00236559	0.0476749	Upregulated in hotspot-SETBP1-mutated aCML	TRUE	Shared
ENSG00000147526	TACC1	1.74681	8.81421	14.3485	0.00184541	0.0453858	Upregulated in hotspot-SETBP1-mutated aCML	TRUE	Shared
ENSG00000029363	BCLAF1	1.73391	8.91325	17.235	0.000887324	0.0388898	Upregulated in hotspot-SETBP1-mutated aCML	TRUE	Shared
ENSG00000164924	YWHAZ	1.71403	9.54488	13.2757	0.00247295	0.0484667	Upregulated in hotspot-SETBP1-mutated aCML	TRUE	Shared
ENSG00000101558	VAPA	1.69164	7.59492	22.695	0.000265008	0.0370445	Upregulated in hotspot-SETBP1-mutated aCML	TRUE	Shared
ENSG00000119318	RAD23B	1.66579	8.2003	14.8141	0.00163129	0.0433518	Upregulated in hotspot-SETBP1-mutated aCML	TRUE	Shared
ENSG00000070831	CDC42	1.65558	8.71886	13.9037	0.00208048	0.0468476	Upregulated in hotspot-SETBP1-mutated aCML	TRUE	Shared
ENSG00000023287	RB1CC1	1.62664	7.07345	13.2937	0.00246054	0.0482982	Upregulated in hotspot-SETBP1-mutated aCML	TRUE	Shared
ENSG00000109670	FBXW7	1.33213	6.62714	13.5135	0.00231515	0.0475025	Upregulated in hotspot-SETBP1-mutated aCML	TRUE	Shared
ENSG00000180530	NRIP1	1.26013	7.5407	13.6357	0.00223855	0.0475025	Upregulated in hotspot-SETBP1-mutated aCML	TRUE	Shared
ENSG00000089902	RCOR1	1.26	7.98614	18.1551	0.000713213	0.0374461	Upregulated in hotspot-SETBP1-mutated aCML	TRUE	Shared
ENSG00000133226	SRRM1	1.25959	7.26942	13.9722	0.00204212	0.0466455	Upregulated in hotspot-SETBP1-mutated aCML	TRUE	Shared
ENSG00000156575	PRG3	8.76459	5.65701	16.4081	0.00108614	0.038897	Upregulated in hotspot-SETBP1-mutated aCML	FALSE	Somatic (unique)
ENSG00000169429	IL8	7.47842	13.2595	22.644	0.000267775	0.0370445	Upregulated in hotspot-SETBP1-mutated aCML	FALSE	Somatic (unique)
ENSG00000196878	LAMB3	6.49172	4.55864	33.1598	4.08816e-05	0.0370445	Upregulated in hotspot-SETBP1-mutated aCML	FALSE	Somatic (unique)
ENSG00000121742	GJB6	5.42612	6.89957	17.3924	0.000854371	0.038737	Upregulated in hotspot-SETBP1-mutated aCML	FALSE	Somatic (unique)
ENSG00000073756	PTGS2	4.94247	10.3404	19.4382	0.000531588	0.0370445	Upregulated in hotspot-SETBP1-mutated aCML	FALSE	Somatic (unique)
ENSG00000090339	ICAM1	4.71698	8.85536	18.4294	0.0006691	0.0370605	Upregulated in hotspot-SETBP1-mutated aCML	FALSE	Somatic (unique)
ENSG00000105835	PBEF1	4.67708	11.6231	23.4454	0.0002278	0.0370445	Upregulated in hotspot-SETBP1-mutated aCML	FALSE	Somatic (unique)
ENSG00000142178	SIK1	4.50545	8.2186	22.7652	0.000261245	0.0370445	Upregulated in hotspot-SETBP1-mutated aCML	FALSE	Somatic (unique)
ENSG00000134827	TCN1	4.41404	6.84824	19.0846	0.000575748	0.0370445	Upregulated in hotspot-SETBP1-mutated aCML	FALSE	Somatic (unique)
ENSG00000112137	PHACTR1	4.36357	6.73239	29.5789	7.35286e-05	0.0370445	Upregulated in hotspot-SETBP1-mutated aCML	FALSE	Somatic (unique)
ENSG00000213085	CCDC19	4.34205	4.15549	20.5082	0.000419749	0.0370445	Upregulated in hotspot-SETBP1-mutated aCML	FALSE	Somatic (unique)
ENSG00000140379	BCL2A1	4.26507	9.1362	19.065	0.000578316	0.0370445	Upregulated in hotspot-SETBP1-mutated aCML	FALSE	Somatic (unique)
ENSG00000099985	OSM	4.25079	6.92058	20.6852	0.000403969	0.0370445	Upregulated in hotspot-SETBP1-mutated aCML	FALSE	Somatic (unique)
ENSG00000100906	NFKBIA	4.24322	10.2475	22.6554	0.000267157	0.0370445	Upregulated in hotspot-SETBP1-mutated aCML	FALSE	Somatic (unique)
ENSG00000196549	MME	4.15084	8.01125	14.3814	0.0018293	0.0453858	Upregulated in hotspot-SETBP1-mutated aCML	FALSE	Somatic (unique)
ENSG00000177374	HIC1	4.09636	2.17919	16.5797	0.00104102	0.038897	Upregulated in hotspot-SETBP1-mutated aCML	FALSE	Somatic (unique)
ENSG00000139289	PHLDA1	4.06598	5.85006	15.5497	0.00134819	0.0403119	Upregulated in hotspot-SETBP1-mutated aCML	FALSE	Somatic (unique)
ENSG00000057704	TMCC3	3.98372	6.87037	16.1059	0.00117113	0.038897	Upregulated in hotspot-SETBP1-mutated aCML	FALSE	Somatic (unique)
ENSG00000176597	B3GNT5	3.93446	8.2335	28.0032	9.67164e-05	0.0370445	Upregulated in hotspot-SETBP1-mutated aCML	FALSE	Somatic (unique)
ENSG00000124731	TREM1	3.92021	8.72632	17.9756	0.000743873	0.0376345	Upregulated in hotspot-SETBP1-mutated aCML	FALSE	Somatic (unique)
ENSG00000175352	NRIP3	3.91257	3.01688	14.8684	0.0016082	0.0431801	Upregulated in hotspot-SETBP1-mutated aCML	FALSE	Somatic (unique)
ENSG00000197405	C5AR1	3.87438	9.95368	16.6884	0.00101354	0.038897	Upregulated in hotspot-SETBP1-mutated aCML	FALSE	Somatic (unique)
ENSG00000163734	CXCL3	3.83879	4.71942	17.8412	0.000767818	0.0376345	Upregulated in hotspot-SETBP1-mutated aCML	FALSE	Somatic (unique)
ENSG00000110046	ATG2A	3.81386	9.30252	22.5301	0.000274081	0.0370445	Upregulated in hotspot-SETBP1-mutated aCML	FALSE	Somatic (unique)
ENSG00000185022	MAFF	3.78668	6.28397	18.9114	0.000598899	0.0370445	Upregulated in hotspot-SETBP1-mutated aCML	FALSE	Somatic (unique)
ENSG00000141232	TOB1	3.78071	8.30489	21.2909	0.00035484	0.0370445	Upregulated in hotspot-SETBP1-mutated aCML	FALSE	Somatic (unique)
ENSG00000169895	SYAP1	3.7626	7.23209	24.756	0.000176192	0.0370445	Upregulated in hotspot-SETBP1-mutated aCML	FALSE	Somatic (unique)
ENSG00000163993	S100P	3.72017	8.80673	15.8625	0.00124513	0.0393654	Upregulated in hotspot-SETBP1-mutated aCML	FALSE	Somatic (unique)
ENSG00000188056	TREML4	3.65693	3.85962	19.224	0.00055786	0.0370445	Upregulated in hotspot-SETBP1-mutated aCML	FALSE	Somatic (unique)
ENSG00000124875	CXCL6	3.64386	2.06757	13.6989	0.00220006	0.0475025	Upregulated in hotspot-SETBP1-mutated aCML	FALSE	Somatic (unique)
ENSG00000144655	AXUD1	3.61002	9.27712	18.418	0.000670866	0.0370605	Upregulated in hotspot-SETBP1-mutated aCML	FALSE	Somatic (unique)
ENSG00000197780	TAF13	3.60341	5.48517	29.7388	7.15527e-05	0.0370445	Upregulated in hotspot-SETBP1-mutated aCML	FALSE	Somatic (unique)
ENSG00000076706	MCAM	3.57006	2.09003	17.0729	0.000922786	0.0388898	Upregulated in hotspot-SETBP1-mutated aCML	FALSE	Somatic (unique)
ENSG00000078804	TP53INP2	3.5149	8.07104	18.8429	0.000608345	0.0370445	Upregulated in hotspot-SETBP1-mutated aCML	FALSE	Somatic (unique)
ENSG00000059804	SLC2A3	3.42408	11.0054	15.6874	0.00130167	0.0400477	Upregulated in hotspot-SETBP1-mutated aCML	FALSE	Somatic (unique)
ENSG00000116741	RGS2	3.41607	10.8562	15.213	0.00147015	0.0416582	Upregulated in hotspot-SETBP1-mutated aCML	FALSE	Somatic (unique)
ENSG00000139112	GABARAPL3	3.38865	8.6865	18.2689	0.00069452	0.0370605	Upregulated in hotspot-SETBP1-mutated aCML	FALSE	Somatic (unique)
ENSG00000148841	ITPRIP	3.37865	9.38765	22.4421	0.000279071	0.0370445	Upregulated in hotspot-SETBP1-mutated aCML	FALSE	Somatic (unique)
ENSG00000173846	PLK3	3.37018	7.24731	17.9951	0.000740476	0.0376345	Upregulated in hotspot-SETBP1-mutated aCML	FALSE	Somatic (unique)
ENSG00000116514	RNF19B	3.3503	7.88416	19.5543	0.000517939	0.0370445	Upregulated in hotspot-SETBP1-mutated aCML	FALSE	Somatic (unique)
ENSG00000132965	ALOX5AP	3.33197	9.15285	16.1577	0.00115605	0.038897	Upregulated in hotspot-SETBP1-mutated aCML	FALSE	Somatic (unique)
ENSG00000115165	PSCDBP	3.32894	8.56949	17.971	0.000744674	0.0376345	Upregulated in hotspot-SETBP1-mutated aCML	FALSE	Somatic (unique)
ENSG00000138764	CCNG2	3.30446	7.77369	19.6502	0.000506974	0.0370445	Upregulated in hotspot-SETBP1-mutated aCML	FALSE	Somatic (unique)
ENSG00000099860	GADD45B	3.28219	8.02075	16.0548	0.00118624	0.038897	Upregulated in hotspot-SETBP1-mutated aCML	FALSE	Somatic (unique)
ENSG00000128594	LRRC4	3.27922	6.70187	16.3299	0.00110745	0.038897	Upregulated in hotspot-SETBP1-mutated aCML	FALSE	Somatic (unique)
ENSG00000153234	NR4A2	3.26032	7.36911	15.5614	0.00134417	0.0403119	Upregulated in hotspot-SETBP1-mutated aCML	FALSE	Somatic (unique)
ENSG00000118515	SGK1	3.25575	8.3892	13.1653	0.00255036	0.0495254	Upregulated in hotspot-SETBP1-mutated aCML	FALSE	Somatic (unique)
ENSG00000106089	STX1A	3.22777	4.36117	13.7344	0.00217878	0.0473364	Upregulated in hotspot-SETBP1-mutated aCML	FALSE	Somatic (unique)
ENSG00000165195	PIGA	3.22591	6.92729	22.5625	0.000272275	0.0370445	Upregulated in hotspot-SETBP1-mutated aCML	FALSE	Somatic (unique)
ENSG00000179119	SPTY2D1	3.22085	7.73316	26.8968	0.000117992	0.0370445	Upregulated in hotspot-SETBP1-mutated aCML	FALSE	Somatic (unique)
ENSG00000184205	TSPYL2	3.21966	7.86256	17.8567	0.000765001	0.0376345	Upregulated in hotspot-SETBP1-mutated aCML	FALSE	Somatic (unique)
ENSG00000170525	PFKFB3	3.19839	9.33457	17.816	0.0007724	0.0376345	Upregulated in hotspot-SETBP1-mutated aCML	FALSE	Somatic (unique)
ENSG00000102554	KLF5	3.17995	6.41634	18.9826	0.000589251	0.0370445	Upregulated in hotspot-SETBP1-mutated aCML	FALSE	Somatic (unique)
ENSG00000204936	CD177	3.16191	7.90269	14.9896	0.00155802	0.0427362	Upregulated in hotspot-SETBP1-mutated aCML	FALSE	Somatic (unique)
ENSG00000122861	PLAU	3.15566	6.17362	16.2886	0.00111889	0.038897	Upregulated in hotspot-SETBP1-mutated aCML	FALSE	Somatic (unique)
ENSG00000174010	KLHL15	3.15218	6.62462	17.0077	0.000937507	0.0388898	Upregulated in hotspot-SETBP1-mutated aCML	FALSE	Somatic (unique)
ENSG00000125812	GZF1	3.13788	7.43717	22.462	0.000277934	0.0370445	Upregulated in hotspot-SETBP1-mutated aCML	FALSE	Somatic (unique)
ENSG00000165355	FBXO33	3.11717	7.09073	27.088	0.000113962	0.0370445	Upregulated in hotspot-SETBP1-mutated aCML	FALSE	Somatic (unique)
ENSG00000162702	ZNF281	3.10434	7.78327	27.3458	0.000108775	0.0370445	Upregulated in hotspot-SETBP1-mutated aCML	FALSE	Somatic (unique)
ENSG00000154710	RABGEF1	3.05534	7.47484	23.2063	0.000238966	0.0370445	Upregulated in hotspot-SETBP1-mutated aCML	FALSE	Somatic (unique)
ENSG00000175197	DDIT3	3.05392	7.39876	17.9613	0.000746384	0.0376345	Upregulated in hotspot-SETBP1-mutated aCML	FALSE	Somatic (unique)
ENSG00000105656	ELL	3.04612	8.06418	17.5528	0.000822209	0.0381097	Upregulated in hotspot-SETBP1-mutated aCML	FALSE	Somatic (unique)
ENSG00000129657	SEC14L1	3.04459	8.8183	18.6966	0.000629082	0.0370445	Upregulated in hotspot-SETBP1-mutated aCML	FALSE	Somatic (unique)
ENSG00000147852	VLDLR	3.03932	3.69284	15.5103	0.00136185	0.0403119	Upregulated in hotspot-SETBP1-mutated aCML	FALSE	Somatic (unique)
ENSG00000128590	DNAJB9	2.99911	6.52736	24.2778	0.0001933	0.0370445	Upregulated in hotspot-SETBP1-mutated aCML	FALSE	Somatic (unique)
ENSG00000121966	CXCR4	2.99225	11.0303	19.9358	0.000475828	0.0370445	Upregulated in hotspot-SETBP1-mutated aCML	FALSE	Somatic (unique)
ENSG00000138166	DUSP	2.98643	5.14886	15.8824	0.00123889	0.0393349	Upregulated in hotspot-SETBP1-mutated aCML	FALSE	Somatic (unique)
ENSG00000073150	PANX2	2.96719	4.13643	16.9078	0.000960563	0.0388898	Upregulated in hotspot-SETBP1-mutated aCML	FALSE	Somatic (unique)
ENSG00000112096	SOD2	2.96205	9.68652	14.3105	0.00186429	0.0454426	Upregulated in hotspot-SETBP1-mutated aCML	FALSE	Somatic (unique)
ENSG00000132334	PTPRE	2.9615	9.78169	17.5973	0.000813543	0.0381097	Upregulated in hotspot-SETBP1-mutated aCML	FALSE	Somatic (unique)
ENSG00000155307	SAMSN1	2.94559	8.337	20.1105	0.000457859	0.0370445	Upregulated in hotspot-SETBP1-mutated aCML	FALSE	Somatic (unique)
ENSG00000116991	SIPA1L2	2.93816	5.76692	21.5417	0.000336515	0.0370445	Upregulated in hotspot-SETBP1-mutated aCML	FALSE	Somatic (unique)
ENSG00000140941	MAP1LC3B	2.92742	8.31497	18.6466	0.000636355	0.0370445	Upregulated in hotspot-SETBP1-mutated aCML	FALSE	Somatic (unique)
ENSG00000184371	CSF1	2.9187	6.27546	17.0876	0.000919496	0.0388898	Upregulated in hotspot-SETBP1-mutated aCML	FALSE	Somatic (unique)
ENSG00000135241	PNPLA8	2.9154	7.36517	20.4235	0.000427557	0.0370445	Upregulated in hotspot-SETBP1-mutated aCML	FALSE	Somatic (unique)
ENSG00000006327	TNFRSF12A	2.90892	3.09569	16.1901	0.00114672	0.038897	Upregulated in hotspot-SETBP1-mutated aCML	FALSE	Somatic (unique)
ENSG00000124091	GCNT7	2.8971	3.21816	24.9284	0.000170452	0.0370445	Upregulated in hotspot-SETBP1-mutated aCML	FALSE	Somatic (unique)
ENSG00000144802	NFKBIZ	2.89312	10.0501	15.0264	0.00154314	0.0425115	Upregulated in hotspot-SETBP1-mutated aCML	FALSE	Somatic (unique)
ENSG00000130066	SAT1	2.89266	11.147	15.3774	0.0014091	0.0409509	Upregulated in hotspot-SETBP1-mutated aCML	FALSE	Somatic (unique)
ENSG00000112245	PTP4A1	2.86997	8.96353	21.4876	0.000340377	0.0370445	Upregulated in hotspot-SETBP1-mutated aCML	FALSE	Somatic (unique)
ENSG00000165650	PDZD8	2.86304	8.53339	21.3658	0.000349251	0.0370445	Upregulated in hotspot-SETBP1-mutated aCML	FALSE	Somatic (unique)
ENSG00000081041	CXCL2	2.85888	4.80305	13.646	0.00223221	0.0475025	Upregulated in hotspot-SETBP1-mutated aCML	FALSE	Somatic (unique)
ENSG00000157551	KCNJ15	2.84955	5.9523	13.518	0.00231225	0.0475025	Upregulated in hotspot-SETBP1-mutated aCML	FALSE	Somatic (unique)
ENSG00000109519	GRPEL1	2.84804	6.94277	20.6281	0.000408986	0.0370445	Upregulated in hotspot-SETBP1-mutated aCML	FALSE	Somatic (unique)
ENSG00000115956	PLEK	2.84548	10.8602	16.9029	0.000961723	0.0388898	Upregulated in hotspot-SETBP1-mutated aCML	FALSE	Somatic (unique)
ENSG00000070495	JMJD6	2.83579	7.70014	24.6351	0.000180349	0.0370445	Upregulated in hotspot-SETBP1-mutated aCML	FALSE	Somatic (unique)
ENSG00000116273	PHF13	2.83149	5.91973	22.672	0.000266252	0.0370445	Upregulated in hotspot-SETBP1-mutated aCML	FALSE	Somatic (unique)
ENSG00000006652	IFRD1	2.8277	8.17346	20.9075	0.000385084	0.0370445	Upregulated in hotspot-SETBP1-mutated aCML	FALSE	Somatic (unique)
ENSG00000153207	AHCTF1	2.82683	7.56194	25.7304	0.000146397	0.0370445	Upregulated in hotspot-SETBP1-mutated aCML	FALSE	Somatic (unique)
ENSG00000119801	YPEL5	2.82052	9.50093	19.9994	0.000469194	0.0370445	Upregulated in hotspot-SETBP1-mutated aCML	FALSE	Somatic (unique)
ENSG00000116679	IVNS1ABP	2.80638	10.624	22.1777	0.000294692	0.0370445	Upregulated in hotspot-SETBP1-mutated aCML	FALSE	Somatic (unique)
ENSG00000116761	CTH	2.80553	2.69545	14.3986	0.00182092	0.0453858	Upregulated in hotspot-SETBP1-mutated aCML	FALSE	Somatic (unique)
ENSG00000067064	IDI1	2.80317	7.70985	24.3415	0.000190918	0.0370445	Upregulated in hotspot-SETBP1-mutated aCML	FALSE	Somatic (unique)
ENSG00000167034	NKX3-1	2.79545	2.35391	13.8258	0.0021251	0.0471007	Upregulated in hotspot-SETBP1-mutated aCML	FALSE	Somatic (unique)
ENSG00000213714	C20orf107	2.79429	1.51215	15.0725	0.00152475	0.0423728	Upregulated in hotspot-SETBP1-mutated aCML	FALSE	Somatic (unique)
ENSG00000086062	B4GALT1	2.78796	8.62938	17.0074	0.00093757	0.0388898	Upregulated in hotspot-SETBP1-mutated aCML	FALSE	Somatic (unique)
ENSG00000173276	ZNF295	2.78097	6.40409	21.6101	0.00033171	0.0370445	Upregulated in hotspot-SETBP1-mutated aCML	FALSE	Somatic (unique)
ENSG00000196428	TSC22D2	2.76802	6.95716	24.037	0.000202627	0.0370445	Upregulated in hotspot-SETBP1-mutated aCML	FALSE	Somatic (unique)
ENSG00000069956	MAPK6	2.75203	6.70302	23.2496	0.0002369	0.0370445	Upregulated in hotspot-SETBP1-mutated aCML	FALSE	Somatic (unique)
ENSG00000059728	MXD1	2.74639	10.9583	16.9404	0.000952976	0.0388898	Upregulated in hotspot-SETBP1-mutated aCML	FALSE	Somatic (unique)
ENSG00000163874	ZC3H12A	2.73999	7.54117	18.5555	0.00064987	0.0370605	Upregulated in hotspot-SETBP1-mutated aCML	FALSE	Somatic (unique)
ENSG00000115548	JMJD1A	2.73779	8.28446	19.3896	0.000537431	0.0370445	Upregulated in hotspot-SETBP1-mutated aCML	FALSE	Somatic (unique)
ENSG00000113811	AC012467.9-1	2.73589	6.0572	23.2961	0.000234702	0.0370445	Upregulated in hotspot-SETBP1-mutated aCML	FALSE	Somatic (unique)
ENSG00000163877	SNIP1	2.73218	6.27197	26.0117	0.000138895	0.0370445	Upregulated in hotspot-SETBP1-mutated aCML	FALSE	Somatic (unique)
ENSG00000167378	IRGQ	2.72258	4.70031	13.5851	0.00226988	0.0475025	Upregulated in hotspot-SETBP1-mutated aCML	FALSE	Somatic (unique)
ENSG00000173890	GPR160	2.70361	6.73408	17.1311	0.000909878	0.0388898	Upregulated in hotspot-SETBP1-mutated aCML	FALSE	Somatic (unique)
ENSG00000115520	COQ10B	2.70247	6.09445	22.809	0.00025893	0.0370445	Upregulated in hotspot-SETBP1-mutated aCML	FALSE	Somatic (unique)
ENSG00000128271	ADORA2A	2.69814	7.85343	17.66	0.000801502	0.0380096	Upregulated in hotspot-SETBP1-mutated aCML	FALSE	Somatic (unique)
ENSG00000110042	DTX4	2.69555	7.17184	16.5082	0.00105955	0.038897	Upregulated in hotspot-SETBP1-mutated aCML	FALSE	Somatic (unique)
ENSG00000205710	AC109333.28	2.69482	3.13181	15.9394	0.00122118	0.0391642	Upregulated in hotspot-SETBP1-mutated aCML	FALSE	Somatic (unique)
ENSG00000116016	EPAS1	2.68646	3.8277	13.9737	0.00204132	0.0466455	Upregulated in hotspot-SETBP1-mutated aCML	FALSE	Somatic (unique)
ENSG00000100221	JOSD1	2.66477	8.02541	19.0825	0.000576022	0.0370445	Upregulated in hotspot-SETBP1-mutated aCML	FALSE	Somatic (unique)
ENSG00000160570	DEDD2	2.66165	7.57527	13.5287	0.00230546	0.0475025	Upregulated in hotspot-SETBP1-mutated aCML	FALSE	Somatic (unique)
ENSG00000166128	RAB8B	2.62958	8.6726	19.2312	0.000556959	0.0370445	Upregulated in hotspot-SETBP1-mutated aCML	FALSE	Somatic (unique)
ENSG00000176788	BASP1	2.62604	8.03466	15.796	0.00126628	0.0398065	Upregulated in hotspot-SETBP1-mutated aCML	FALSE	Somatic (unique)
ENSG00000118689	FOXO3	2.61629	8.71959	19.6545	0.000506491	0.0370445	Upregulated in hotspot-SETBP1-mutated aCML	FALSE	Somatic (unique)
ENSG00000164715	LMTK2	2.60741	6.78991	18.3027	0.000689065	0.0370605	Upregulated in hotspot-SETBP1-mutated aCML	FALSE	Somatic (unique)
ENSG00000197930	ERO1L	2.60599	7.23497	13.6096	0.00225465	0.0475025	Upregulated in hotspot-SETBP1-mutated aCML	FALSE	Somatic (unique)
ENSG00000130598	TNNI2	2.59159	4.68117	22.726	0.000263339	0.0370445	Upregulated in hotspot-SETBP1-mutated aCML	FALSE	Somatic (unique)
ENSG00000139505	MTMR6	2.59059	7.22235	21.8606	0.000314753	0.0370445	Upregulated in hotspot-SETBP1-mutated aCML	FALSE	Somatic (unique)
ENSG00000138069	RAB1A	2.5841	8.33193	19.9204	0.000477457	0.0370445	Upregulated in hotspot-SETBP1-mutated aCML	FALSE	Somatic (unique)
ENSG00000181826	RELL1	2.58309	4.13465	16.0763	0.00117987	0.038897	Upregulated in hotspot-SETBP1-mutated aCML	FALSE	Somatic (unique)
ENSG00000164823	OSGIN2	2.57957	6.43418	19.1578	0.000566272	0.0370445	Upregulated in hotspot-SETBP1-mutated aCML	FALSE	Somatic (unique)
ENSG00000163788	SNRK	2.57213	8.90062	17.5751	0.000817859	0.0381097	Upregulated in hotspot-SETBP1-mutated aCML	FALSE	Somatic (unique)
ENSG00000135821	GLUL	2.56861	11.4676	14.4704	0.00178642	0.0451725	Upregulated in hotspot-SETBP1-mutated aCML	FALSE	Somatic (unique)
ENSG00000105085	MED26	2.56733	5.67508	21.8915	0.000312737	0.0370445	Upregulated in hotspot-SETBP1-mutated aCML	FALSE	Somatic (unique)
ENSG00000173334	TRIB1	2.55793	9.35663	13.3569	0.00241772	0.0480658	Upregulated in hotspot-SETBP1-mutated aCML	FALSE	Somatic (unique)
ENSG00000119048	UBE2B	2.55483	7.33938	15.9469	0.00121888	0.0391642	Upregulated in hotspot-SETBP1-mutated aCML	FALSE	Somatic (unique)
ENSG00000159885	ZNF222	2.55412	3.49512	23.4784	0.000226302	0.0370445	Upregulated in hotspot-SETBP1-mutated aCML	FALSE	Somatic (unique)
ENSG00000132823	C20orf111	2.55097	7.64946	17.1509	0.000905512	0.0388898	Upregulated in hotspot-SETBP1-mutated aCML	FALSE	Somatic (unique)
ENSG00000123091	RNF11	2.54107	7.43707	20.1606	0.000452845	0.0370445	Upregulated in hotspot-SETBP1-mutated aCML	FALSE	Somatic (unique)
ENSG00000170340	B3GNT1	2.53265	7.12378	26.9227	0.000117438	0.0370445	Upregulated in hotspot-SETBP1-mutated aCML	FALSE	Somatic (unique)
ENSG00000165006	UBAP1	2.53131	7.79279	19.5862	0.000514267	0.0370445	Upregulated in hotspot-SETBP1-mutated aCML	FALSE	Somatic (unique)
ENSG00000115594	IL1R1	2.52178	6.11138	16.7416	0.00100041	0.038897	Upregulated in hotspot-SETBP1-mutated aCML	FALSE	Somatic (unique)
ENSG00000172071	EIF2AK3	2.50168	6.34952	24.8089	0.000174406	0.0370445	Upregulated in hotspot-SETBP1-mutated aCML	FALSE	Somatic (unique)
ENSG00000120709	FAM53C	2.48875	8.58831	16.6427	0.00102501	0.038897	Upregulated in hotspot-SETBP1-mutated aCML	FALSE	Somatic (unique)
ENSG00000048405	ZNF800	2.48413	7.14924	29.6637	7.24729e-05	0.0370445	Upregulated in hotspot-SETBP1-mutated aCML	FALSE	Somatic (unique)
ENSG00000151893	C10orf46	2.4841	8.19787	17.6569	0.000802093	0.0380096	Upregulated in hotspot-SETBP1-mutated aCML	FALSE	Somatic (unique)
ENSG00000176749	CDK5R1	2.47869	4.46412	17.1131	0.000913841	0.0388898	Upregulated in hotspot-SETBP1-mutated aCML	FALSE	Somatic (unique)
ENSG00000100614	PPM1A	2.47715	7.60687	19.1841	0.000562909	0.0370445	Upregulated in hotspot-SETBP1-mutated aCML	FALSE	Somatic (unique)
ENSG00000159346	ADIPOR1	2.4678	8.32112	15.8383	0.00125277	0.0394792	Upregulated in hotspot-SETBP1-mutated aCML	FALSE	Somatic (unique)
ENSG00000165312	OTUD1	2.46259	7.04225	14.6289	0.00171288	0.0443951	Upregulated in hotspot-SETBP1-mutated aCML	FALSE	Somatic (unique)
ENSG00000185947	ZNF267	2.46057	6.81959	16.5249	0.00105518	0.038897	Upregulated in hotspot-SETBP1-mutated aCML	FALSE	Somatic (unique)
ENSG00000141582	CBX4	2.45239	7.50197	18.3331	0.000684213	0.0370605	Upregulated in hotspot-SETBP1-mutated aCML	FALSE	Somatic (unique)
ENSG00000173338	KCNK7	2.44859	3.6203	14.2692	0.001885	0.0455046	Upregulated in hotspot-SETBP1-mutated aCML	FALSE	Somatic (unique)
ENSG00000116752	BCAS2	2.44371	5.78078	23.8226	0.000211363	0.0370445	Upregulated in hotspot-SETBP1-mutated aCML	FALSE	Somatic (unique)
ENSG00000163810	TGM4	2.44059	1.67323	16.9632	0.000947684	0.0388898	Upregulated in hotspot-SETBP1-mutated aCML	FALSE	Somatic (unique)
ENSG00000106346	USP42	2.43816	5.86942	24.9822	0.000168703	0.0370445	Upregulated in hotspot-SETBP1-mutated aCML	FALSE	Somatic (unique)
ENSG00000141446	ESCO1	2.4361	6.12301	24.4405	0.000187278	0.0370445	Upregulated in hotspot-SETBP1-mutated aCML	FALSE	Somatic (unique)
ENSG00000154359	LONRF1	2.42539	6.19461	23.2321	0.000237731	0.0370445	Upregulated in hotspot-SETBP1-mutated aCML	FALSE	Somatic (unique)
ENSG00000164543	STK17A	2.42537	7.07203	22.4345	0.000279505	0.0370445	Upregulated in hotspot-SETBP1-mutated aCML	FALSE	Somatic (unique)
ENSG00000165169	DYNLT3	2.42513	5.79787	18.9503	0.000593611	0.0370445	Upregulated in hotspot-SETBP1-mutated aCML	FALSE	Somatic (unique)
ENSG00000155304	STCH	2.42081	6.83919	22.9849	0.00024987	0.0370445	Upregulated in hotspot-SETBP1-mutated aCML	FALSE	Somatic (unique)
ENSG00000136603	SKIL	2.41971	6.11385	15.5932	0.00133331	0.0403119	Upregulated in hotspot-SETBP1-mutated aCML	FALSE	Somatic (unique)
ENSG00000099246	RAB18	2.41916	7.94524	21.9582	0.000308421	0.0370445	Upregulated in hotspot-SETBP1-mutated aCML	FALSE	Somatic (unique)
ENSG00000136738	STAM	2.40202	6.81928	23.5302	0.000223982	0.0370445	Upregulated in hotspot-SETBP1-mutated aCML	FALSE	Somatic (unique)
ENSG00000117298	ECE1	2.39448	7.77997	13.867	0.00210137	0.0470663	Upregulated in hotspot-SETBP1-mutated aCML	FALSE	Somatic (unique)
ENSG00000173262	SLC2A14	2.39137	5.17008	14.2739	0.00188265	0.0455046	Upregulated in hotspot-SETBP1-mutated aCML	FALSE	Somatic (unique)
ENSG00000182885	GPR97	2.38069	9.52506	13.9377	0.00206137	0.0467489	Upregulated in hotspot-SETBP1-mutated aCML	FALSE	Somatic (unique)
ENSG00000168556	ING2	2.37871	4.67763	27.2476	0.000110718	0.0370445	Upregulated in hotspot-SETBP1-mutated aCML	FALSE	Somatic (unique)
ENSG00000120539	MASTL	2.37726	5.42976	17.3088	0.000871693	0.0388898	Upregulated in hotspot-SETBP1-mutated aCML	FALSE	Somatic (unique)
ENSG00000089818	AC006511.5-3	2.373	7.64828	15.236	0.00146146	0.0416582	Upregulated in hotspot-SETBP1-mutated aCML	FALSE	Somatic (unique)
ENSG00000164691	TAGAP	2.37043	8.88419	16.8024	0.000985606	0.038897	Upregulated in hotspot-SETBP1-mutated aCML	FALSE	Somatic (unique)
ENSG00000177576	C18orf32	2.36911	6.24276	17.9268	0.000752458	0.0376345	Upregulated in hotspot-SETBP1-mutated aCML	FALSE	Somatic (unique)
ENSG00000132952	USPL1	2.3656	6.80003	19.3155	0.000546461	0.0370445	Upregulated in hotspot-SETBP1-mutated aCML	FALSE	Somatic (unique)
ENSG00000185728	YTHDF3	2.36293	7.12845	14.8408	0.00161989	0.0432925	Upregulated in hotspot-SETBP1-mutated aCML	FALSE	Somatic (unique)
ENSG00000177483	RBM44	2.35699	2.8985	14.327	0.00185605	0.0453858	Upregulated in hotspot-SETBP1-mutated aCML	FALSE	Somatic (unique)
ENSG00000114784	EIF1B	2.35597	6.95156	16.322	0.00110961	0.038897	Upregulated in hotspot-SETBP1-mutated aCML	FALSE	Somatic (unique)
ENSG00000007944	MYLIP	2.354	7.93646	15.0481	0.00153446	0.0424567	Upregulated in hotspot-SETBP1-mutated aCML	FALSE	Somatic (unique)
ENSG00000010072	C1orf124	2.33926	4.90302	22.552	0.00027286	0.0370445	Upregulated in hotspot-SETBP1-mutated aCML	FALSE	Somatic (unique)
ENSG00000129518	EAPP	2.33718	6.46997	18.1151	0.000719921	0.0374461	Upregulated in hotspot-SETBP1-mutated aCML	FALSE	Somatic (unique)
ENSG00000109270	MAP2K1IP1	2.33008	6.22755	23.2655	0.000236146	0.0370445	Upregulated in hotspot-SETBP1-mutated aCML	FALSE	Somatic (unique)
ENSG00000080546	SESN1	2.32702	6.89928	14.3435	0.0018479	0.0453858	Upregulated in hotspot-SETBP1-mutated aCML	FALSE	Somatic (unique)
ENSG00000146232	NFKBIE	2.32395	5.60697	15.3254	0.00142811	0.0411268	Upregulated in hotspot-SETBP1-mutated aCML	FALSE	Somatic (unique)
ENSG00000184203	PPP1R2	2.31923	7.10517	23.3966	0.000230028	0.0370445	Upregulated in hotspot-SETBP1-mutated aCML	FALSE	Somatic (unique)
ENSG00000156671	SAMD8	2.30108	5.47041	14.9004	0.00159479	0.0430672	Upregulated in hotspot-SETBP1-mutated aCML	FALSE	Somatic (unique)
ENSG00000070501	POLB	2.2976	5.29835	16.0904	0.00117571	0.038897	Upregulated in hotspot-SETBP1-mutated aCML	FALSE	Somatic (unique)
ENSG00000179361	ARID3B	2.29339	6.53176	19.0133	0.000585154	0.0370445	Upregulated in hotspot-SETBP1-mutated aCML	FALSE	Somatic (unique)
ENSG00000166747	AP1G1	2.29247	8.45043	19.5675	0.000516422	0.0370445	Upregulated in hotspot-SETBP1-mutated aCML	FALSE	Somatic (unique)
ENSG00000217128	FNIP1	2.28998	7.81866	14.805	0.00163519	0.0433518	Upregulated in hotspot-SETBP1-mutated aCML	FALSE	Somatic (unique)
ENSG00000090061	CCNK	2.28806	7.75646	20.7602	0.000397479	0.0370445	Upregulated in hotspot-SETBP1-mutated aCML	FALSE	Somatic (unique)
ENSG00000112511	PHF1	2.28648	7.97481	15.6937	0.00129958	0.0400477	Upregulated in hotspot-SETBP1-mutated aCML	FALSE	Somatic (unique)
ENSG00000117143	UAP1	2.28607	6.0788	14.5334	0.00175674	0.0448005	Upregulated in hotspot-SETBP1-mutated aCML	FALSE	Somatic (unique)
ENSG00000137449	CPEB2	2.28417	7.30643	19.7458	0.000496299	0.0370445	Upregulated in hotspot-SETBP1-mutated aCML	FALSE	Somatic (unique)
ENSG00000120690	ELF1	2.28385	8.98248	15.4835	0.00137124	0.0403119	Upregulated in hotspot-SETBP1-mutated aCML	FALSE	Somatic (unique)
ENSG00000198742	SMURF1	2.2788	5.61581	14.7325	0.00166667	0.0434145	Upregulated in hotspot-SETBP1-mutated aCML	FALSE	Somatic (unique)
ENSG00000151239	TWF1	2.26419	6.05353	20.4462	0.000425452	0.0370445	Upregulated in hotspot-SETBP1-mutated aCML	FALSE	Somatic (unique)
ENSG00000033030	ZCCHC8	2.26187	6.87147	16.4295	0.00108039	0.038897	Upregulated in hotspot-SETBP1-mutated aCML	FALSE	Somatic (unique)
ENSG00000052749	RRP12	2.25961	7.50299	19.3687	0.000539954	0.0370445	Upregulated in hotspot-SETBP1-mutated aCML	FALSE	Somatic (unique)
ENSG00000163605	PPP4R2	2.2584	7.42317	25.5045	0.000152758	0.0370445	Upregulated in hotspot-SETBP1-mutated aCML	FALSE	Somatic (unique)
ENSG00000155096	AZIN1	2.25625	8.78538	22.6101	0.000269635	0.0370445	Upregulated in hotspot-SETBP1-mutated aCML	FALSE	Somatic (unique)
ENSG00000155330	C16orf87	2.25514	4.67949	13.6045	0.00225782	0.0475025	Upregulated in hotspot-SETBP1-mutated aCML	FALSE	Somatic (unique)
ENSG00000205189	ZBTB10	2.24997	6.07165	16.79	0.000988607	0.038897	Upregulated in hotspot-SETBP1-mutated aCML	FALSE	Somatic (unique)
ENSG00000188786	MTF1	2.23366	8.15063	18.7694	0.000618668	0.0370445	Upregulated in hotspot-SETBP1-mutated aCML	FALSE	Somatic (unique)
ENSG00000167604	NFKBID	2.23243	6.94652	14.4454	0.00179833	0.0452253	Upregulated in hotspot-SETBP1-mutated aCML	FALSE	Somatic (unique)
ENSG00000131263	RLIM	2.22877	6.62077	23.1166	0.000243317	0.0370445	Upregulated in hotspot-SETBP1-mutated aCML	FALSE	Somatic (unique)
ENSG00000153310	FAM49B	2.2205	8.54228	16.8907	0.000964588	0.0388898	Upregulated in hotspot-SETBP1-mutated aCML	FALSE	Somatic (unique)
ENSG00000150787	PTS	2.22003	4.00091	17.3725	0.00085846	0.038737	Upregulated in hotspot-SETBP1-mutated aCML	FALSE	Somatic (unique)
ENSG00000001630	CYP51A1	2.2092	5.89306	15.3576	0.00141631	0.0410309	Upregulated in hotspot-SETBP1-mutated aCML	FALSE	Somatic (unique)
ENSG00000104765	BNIP3L	2.20346	8.18709	13.9585	0.00204973	0.0466567	Upregulated in hotspot-SETBP1-mutated aCML	FALSE	Somatic (unique)
ENSG00000165813	C10orf118	2.2029	7.15529	20.5058	0.000419967	0.0370445	Upregulated in hotspot-SETBP1-mutated aCML	FALSE	Somatic (unique)
ENSG00000127824	TUBA1	2.20205	8.53871	18.6924	0.000629693	0.0370445	Upregulated in hotspot-SETBP1-mutated aCML	FALSE	Somatic (unique)
ENSG00000144566	RAB5A	2.19622	6.78551	19.9183	0.000477679	0.0370445	Upregulated in hotspot-SETBP1-mutated aCML	FALSE	Somatic (unique)
ENSG00000145365	TIFA	2.1961	5.26486	13.1078	0.0025918	0.0498579	Upregulated in hotspot-SETBP1-mutated aCML	FALSE	Somatic (unique)
ENSG00000100647	KIAA0247	2.18706	8.70227	14.176	0.00193279	0.046314	Upregulated in hotspot-SETBP1-mutated aCML	FALSE	Somatic (unique)
ENSG00000172409	CLP1	2.1791	5.37267	15.5409	0.00135122	0.0403119	Upregulated in hotspot-SETBP1-mutated aCML	FALSE	Somatic (unique)
ENSG00000109756	RAPGEF2	2.17846	7.92784	18.7692	0.000618693	0.0370445	Upregulated in hotspot-SETBP1-mutated aCML	FALSE	Somatic (unique)
ENSG00000094975	C1orf9	2.17329	8.6266	13.9089	0.00207756	0.0468476	Upregulated in hotspot-SETBP1-mutated aCML	FALSE	Somatic (unique)
ENSG00000083937	CHMP2B	2.16982	6.56981	16.7257	0.00100432	0.038897	Upregulated in hotspot-SETBP1-mutated aCML	FALSE	Somatic (unique)
ENSG00000170881	RNF139	2.157	7.16212	19.3221	0.000545652	0.0370445	Upregulated in hotspot-SETBP1-mutated aCML	FALSE	Somatic (unique)
ENSG00000102984	ZNF821	2.14865	3.16667	13.1051	0.00259371	0.0498579	Upregulated in hotspot-SETBP1-mutated aCML	FALSE	Somatic (unique)
ENSG00000196110	ZNF699	2.1475	3.87908	15.5231	0.0013574	0.0403119	Upregulated in hotspot-SETBP1-mutated aCML	FALSE	Somatic (unique)
ENSG00000101928	MOSPD1	2.1373	4.10327	26.6826	0.000122702	0.0370445	Upregulated in hotspot-SETBP1-mutated aCML	FALSE	Somatic (unique)
ENSG00000111696	NT5DC3	2.13699	7.19659	15.7402	0.00128433	0.0400477	Upregulated in hotspot-SETBP1-mutated aCML	FALSE	Somatic (unique)
ENSG00000002834	LASP1	2.13332	9.63366	15.0326	0.00154066	0.0425115	Upregulated in hotspot-SETBP1-mutated aCML	FALSE	Somatic (unique)
ENSG00000008405	CRY1	2.12775	5.18815	17.7832	0.00077842	0.0376345	Upregulated in hotspot-SETBP1-mutated aCML	FALSE	Somatic (unique)
ENSG00000126804	ZBTB1	2.12712	7.39397	18.7758	0.000617753	0.0370445	Upregulated in hotspot-SETBP1-mutated aCML	FALSE	Somatic (unique)
ENSG00000186591	UBE2H	2.1209	6.61233	18.1005	0.000722386	0.0374461	Upregulated in hotspot-SETBP1-mutated aCML	FALSE	Somatic (unique)
ENSG00000162385	MAGOH	2.12011	5.87271	20.4739	0.000422895	0.0370445	Upregulated in hotspot-SETBP1-mutated aCML	FALSE	Somatic (unique)
ENSG00000119950	MXI1	2.11971	6.42166	15.6901	0.00130077	0.0400477	Upregulated in hotspot-SETBP1-mutated aCML	FALSE	Somatic (unique)
ENSG00000079332	SAR1A	2.11455	8.20411	22.0259	0.000304112	0.0370445	Upregulated in hotspot-SETBP1-mutated aCML	FALSE	Somatic (unique)
ENSG00000133773	CCDC59	2.11347	5.05829	18.678	0.000631775	0.0370445	Upregulated in hotspot-SETBP1-mutated aCML	FALSE	Somatic (unique)
ENSG00000139725	RHOF	2.11042	4.80897	13.7953	0.00214283	0.0471288	Upregulated in hotspot-SETBP1-mutated aCML	FALSE	Somatic (unique)
ENSG00000101544	ADNP2	2.10766	6.70549	16.7301	0.00100323	0.038897	Upregulated in hotspot-SETBP1-mutated aCML	FALSE	Somatic (unique)
ENSG00000076513	ANKRD13A	2.1031	8.70668	13.3302	0.0024357	0.0480658	Upregulated in hotspot-SETBP1-mutated aCML	FALSE	Somatic (unique)
ENSG00000174574	AKIRIN1	2.10283	7.48412	16.967	0.000946812	0.0388898	Upregulated in hotspot-SETBP1-mutated aCML	FALSE	Somatic (unique)
ENSG00000162923	WDR26	2.10275	9.23399	16.0472	0.00118852	0.038897	Upregulated in hotspot-SETBP1-mutated aCML	FALSE	Somatic (unique)
ENSG00000138623	SEMA7A	2.09588	4.56621	13.7854	0.00214863	0.0471288	Upregulated in hotspot-SETBP1-mutated aCML	FALSE	Somatic (unique)
ENSG00000095574	IKZF5	2.09435	5.93294	18.7045	0.000627944	0.0370445	Upregulated in hotspot-SETBP1-mutated aCML	FALSE	Somatic (unique)
ENSG00000139496	NUPL1	2.08785	7.71486	16.9625	0.000947852	0.0388898	Upregulated in hotspot-SETBP1-mutated aCML	FALSE	Somatic (unique)
ENSG00000032219	ARID4A	2.08096	7.54491	18.303	0.000689018	0.0370605	Upregulated in hotspot-SETBP1-mutated aCML	FALSE	Somatic (unique)
ENSG00000169967	MAP3K2	2.07489	8.99659	15.2732	0.00144747	0.041403	Upregulated in hotspot-SETBP1-mutated aCML	FALSE	Somatic (unique)
ENSG00000152443	ZNF776	2.07172	6.59415	27.2089	0.000111495	0.0370445	Upregulated in hotspot-SETBP1-mutated aCML	FALSE	Somatic (unique)
ENSG00000166579	NDEL1	2.06984	7.19362	15.7106	0.00129403	0.0400477	Upregulated in hotspot-SETBP1-mutated aCML	FALSE	Somatic (unique)
ENSG00000168615	ADAM9	2.06906	7.13789	15.9844	0.00120744	0.0389458	Upregulated in hotspot-SETBP1-mutated aCML	FALSE	Somatic (unique)
ENSG00000022840	RNF10	2.06457	8.5208	17.2332	0.000887704	0.0388898	Upregulated in hotspot-SETBP1-mutated aCML	FALSE	Somatic (unique)
ENSG00000121671	CRY2	2.05031	6.32322	16.0099	0.00119971	0.038897	Upregulated in hotspot-SETBP1-mutated aCML	FALSE	Somatic (unique)
ENSG00000054523	KIF1B	2.04827	8.14594	20.0812	0.000460819	0.0370445	Upregulated in hotspot-SETBP1-mutated aCML	FALSE	Somatic (unique)
ENSG00000080371	RAB21	2.04399	6.91296	19.307	0.000547513	0.0370445	Upregulated in hotspot-SETBP1-mutated aCML	FALSE	Somatic (unique)
ENSG00000129315	CCNT1	2.04085	5.95675	18.8582	0.000606223	0.0370445	Upregulated in hotspot-SETBP1-mutated aCML	FALSE	Somatic (unique)
ENSG00000100532	CGRRF1	2.03786	4.38949	15.6854	0.00130234	0.0400477	Upregulated in hotspot-SETBP1-mutated aCML	FALSE	Somatic (unique)
ENSG00000151470	C4orf33	2.02271	5.08996	18.686	0.000630623	0.0370445	Upregulated in hotspot-SETBP1-mutated aCML	FALSE	Somatic (unique)
ENSG00000105851	PIK3CG	2.01819	7.31351	17.9177	0.000754072	0.0376345	Upregulated in hotspot-SETBP1-mutated aCML	FALSE	Somatic (unique)
ENSG00000164938	TP53INP1	2.01633	8.26548	14.4908	0.00177675	0.0451295	Upregulated in hotspot-SETBP1-mutated aCML	FALSE	Somatic (unique)
ENSG00000137947	GTF2B	2.00794	6.10361	17.9429	0.00074962	0.0376345	Upregulated in hotspot-SETBP1-mutated aCML	FALSE	Somatic (unique)
ENSG00000123728	RAP2C	2.00756	7.36752	15.5345	0.00135344	0.0403119	Upregulated in hotspot-SETBP1-mutated aCML	FALSE	Somatic (unique)
ENSG00000115540	MOBKL3	2.00554	6.21538	20.7744	0.000396267	0.0370445	Upregulated in hotspot-SETBP1-mutated aCML	FALSE	Somatic (unique)
ENSG00000213639	PPP1CB	2.00084	8.7963	14.006	0.00202354	0.0466455	Upregulated in hotspot-SETBP1-mutated aCML	FALSE	Somatic (unique)
ENSG00000169251	NMD3	2.00029	6.71773	19.022	0.000583997	0.0370445	Upregulated in hotspot-SETBP1-mutated aCML	FALSE	Somatic (unique)
ENSG00000124103	C20orf106	1.99897	2.53862	13.5414	0.00229741	0.0475025	Upregulated in hotspot-SETBP1-mutated aCML	FALSE	Somatic (unique)
ENSG00000180667	YOD1	1.99062	7.28887	30.9041	5.88443e-05	0.0370445	Upregulated in hotspot-SETBP1-mutated aCML	FALSE	Somatic (unique)
ENSG00000204524	ZNF805	1.99003	5.66713	19.191	0.000562034	0.0370445	Upregulated in hotspot-SETBP1-mutated aCML	FALSE	Somatic (unique)
ENSG00000153066	TXNDC11	1.98957	6.76253	15.6309	0.00132054	0.0402179	Upregulated in hotspot-SETBP1-mutated aCML	FALSE	Somatic (unique)
ENSG00000101084	C20orf24	1.98782	7.69915	15.754	0.00127983	0.0400477	Upregulated in hotspot-SETBP1-mutated aCML	FALSE	Somatic (unique)
ENSG00000179604	CDC42EP4	1.98709	4.99629	16.266	0.0011252	0.038897	Upregulated in hotspot-SETBP1-mutated aCML	FALSE	Somatic (unique)
ENSG00000143815	LBR	1.98492	9.0926	21.1107	0.000368706	0.0370445	Upregulated in hotspot-SETBP1-mutated aCML	FALSE	Somatic (unique)
ENSG00000198961	PJA2	1.98403	8.64842	16.7937	0.000987712	0.038897	Upregulated in hotspot-SETBP1-mutated aCML	FALSE	Somatic (unique)
ENSG00000122696	MCART1	1.98362	4.78596	25.2171	0.000161309	0.0370445	Upregulated in hotspot-SETBP1-mutated aCML	FALSE	Somatic (unique)
ENSG00000135334	AKIRIN2	1.98287	6.92354	16.5452	0.00104992	0.038897	Upregulated in hotspot-SETBP1-mutated aCML	FALSE	Somatic (unique)
ENSG00000076053	RBM7	1.9794	5.75177	16.2913	0.00111813	0.038897	Upregulated in hotspot-SETBP1-mutated aCML	FALSE	Somatic (unique)
ENSG00000011198	ABHD5	1.97872	6.7909	19.9048	0.000479108	0.0370445	Upregulated in hotspot-SETBP1-mutated aCML	FALSE	Somatic (unique)
ENSG00000006634	DBF4	1.97794	4.8822	21.2556	0.000357509	0.0370445	Upregulated in hotspot-SETBP1-mutated aCML	FALSE	Somatic (unique)
ENSG00000175895	PLEKHF2	1.97476	6.81498	20.8981	0.000385864	0.0370445	Upregulated in hotspot-SETBP1-mutated aCML	FALSE	Somatic (unique)
ENSG00000124688	MAD2L1BP	1.97198	5.1577	23.0841	0.000244913	0.0370445	Upregulated in hotspot-SETBP1-mutated aCML	FALSE	Somatic (unique)
ENSG00000111647	UHRF1BP1L	1.97051	6.47164	13.5631	0.00228367	0.0475025	Upregulated in hotspot-SETBP1-mutated aCML	FALSE	Somatic (unique)
ENSG00000170185	USP38	1.97	6.40805	18.5904	0.000644648	0.0370605	Upregulated in hotspot-SETBP1-mutated aCML	FALSE	Somatic (unique)
ENSG00000198160	MIER1	1.9684	8.09362	19.6596	0.000505906	0.0370445	Upregulated in hotspot-SETBP1-mutated aCML	FALSE	Somatic (unique)
ENSG00000168092	PAFAH1B2	1.96781	7.1528	20.8059	0.000393585	0.0370445	Upregulated in hotspot-SETBP1-mutated aCML	FALSE	Somatic (unique)
ENSG00000176624	MEX3C	1.9677	6.92167	14.9139	0.00158918	0.0430331	Upregulated in hotspot-SETBP1-mutated aCML	FALSE	Somatic (unique)
ENSG00000178935	ZNF552	1.96601	5.18596	19.9771	0.000471515	0.0370445	Upregulated in hotspot-SETBP1-mutated aCML	FALSE	Somatic (unique)
ENSG00000138621	PPCDC	1.96255	5.0415	16.0738	0.0011806	0.038897	Upregulated in hotspot-SETBP1-mutated aCML	FALSE	Somatic (unique)
ENSG00000168374	ARF4	1.96208	7.04892	18.9594	0.000592382	0.0370445	Upregulated in hotspot-SETBP1-mutated aCML	FALSE	Somatic (unique)
ENSG00000146757	ZNF92	1.96185	4.63503	21.5148	0.00033843	0.0370445	Upregulated in hotspot-SETBP1-mutated aCML	FALSE	Somatic (unique)
ENSG00000135404	CD63	1.94903	8.60251	14.4247	0.00180829	0.0453858	Upregulated in hotspot-SETBP1-mutated aCML	FALSE	Somatic (unique)
ENSG00000124201	ZNFX1	1.94264	8.21865	13.2444	0.00249459	0.0488155	Upregulated in hotspot-SETBP1-mutated aCML	FALSE	Somatic (unique)
ENSG00000156875	HIAT1	1.93672	7.08084	21.5408	0.000336579	0.0370445	Upregulated in hotspot-SETBP1-mutated aCML	FALSE	Somatic (unique)
ENSG00000196843	ARID5A	1.9323	6.41461	13.1034	0.00259497	0.0498579	Upregulated in hotspot-SETBP1-mutated aCML	FALSE	Somatic (unique)
ENSG00000022277	C20orf43	1.92948	8.07193	16.1913	0.00114638	0.038897	Upregulated in hotspot-SETBP1-mutated aCML	FALSE	Somatic (unique)
ENSG00000166200	COPS2	1.92936	6.54686	21.664	0.000327977	0.0370445	Upregulated in hotspot-SETBP1-mutated aCML	FALSE	Somatic (unique)
ENSG00000083828	ZNF586	1.92837	5.8948	21.0848	0.000370748	0.0370445	Upregulated in hotspot-SETBP1-mutated aCML	FALSE	Somatic (unique)
ENSG00000182831	C16orf72	1.92525	6.85399	14.8551	0.00161383	0.0432398	Upregulated in hotspot-SETBP1-mutated aCML	FALSE	Somatic (unique)
ENSG00000165410	CFL2	1.92425	4.06236	14.5988	0.00172656	0.0445029	Upregulated in hotspot-SETBP1-mutated aCML	FALSE	Somatic (unique)
ENSG00000100664	EIF5	1.91616	9.30562	16.4749	0.00106832	0.038897	Upregulated in hotspot-SETBP1-mutated aCML	FALSE	Somatic (unique)
ENSG00000100226	GTPBP1	1.91288	8.27051	16.6573	0.00102132	0.038897	Upregulated in hotspot-SETBP1-mutated aCML	FALSE	Somatic (unique)
ENSG00000143373	ZNF687	1.91045	7.30228	17.179	0.000899383	0.0388898	Upregulated in hotspot-SETBP1-mutated aCML	FALSE	Somatic (unique)
ENSG00000198915	RASGEF1A	1.90469	4.8525	25.12	0.00016432	0.0370445	Upregulated in hotspot-SETBP1-mutated aCML	FALSE	Somatic (unique)
ENSG00000109118	PHF12	1.8968	8.30412	16.6196	0.00103085	0.038897	Upregulated in hotspot-SETBP1-mutated aCML	FALSE	Somatic (unique)
ENSG00000162924	REL	1.89586	6.26195	14.3035	0.0018678	0.0454426	Upregulated in hotspot-SETBP1-mutated aCML	FALSE	Somatic (unique)
ENSG00000113387	SUB1	1.89468	6.70287	28.2938	9.18765e-05	0.0370445	Upregulated in hotspot-SETBP1-mutated aCML	FALSE	Somatic (unique)
ENSG00000198431	TXNRD1	1.89463	7.59827	19.4124	0.000534676	0.0370445	Upregulated in hotspot-SETBP1-mutated aCML	FALSE	Somatic (unique)
ENSG00000137055	PLAA	1.88757	6.28227	21.1617	0.000364719	0.0370445	Upregulated in hotspot-SETBP1-mutated aCML	FALSE	Somatic (unique)
ENSG00000113575	PPP2CA	1.8872	7.84465	17.9404	0.000750051	0.0376345	Upregulated in hotspot-SETBP1-mutated aCML	FALSE	Somatic (unique)
ENSG00000164332	UBLCP1	1.87497	6.07623	19.5541	0.000517966	0.0370445	Upregulated in hotspot-SETBP1-mutated aCML	FALSE	Somatic (unique)
ENSG00000153317	ASAP1	1.86624	8.54101	21.5946	0.000332789	0.0370445	Upregulated in hotspot-SETBP1-mutated aCML	FALSE	Somatic (unique)
ENSG00000139370	SLC15A4	1.86523	6.7462	14.5967	0.00172752	0.0445029	Upregulated in hotspot-SETBP1-mutated aCML	FALSE	Somatic (unique)
ENSG00000104756	KCTD9	1.86516	5.76109	20.5663	0.000414492	0.0370445	Upregulated in hotspot-SETBP1-mutated aCML	FALSE	Somatic (unique)
ENSG00000167552	TUBA1A	1.85788	9.05457	13.1704	0.0025467	0.0495254	Upregulated in hotspot-SETBP1-mutated aCML	FALSE	Somatic (unique)
ENSG00000197857	ZNF44	1.8557	6.34882	17.8374	0.000768503	0.0376345	Upregulated in hotspot-SETBP1-mutated aCML	FALSE	Somatic (unique)
ENSG00000136504	MYST2	1.85399	7.03608	20.509	0.000419683	0.0370445	Upregulated in hotspot-SETBP1-mutated aCML	FALSE	Somatic (unique)
ENSG00000106245	BUD31	1.85333	6.13491	14.0198	0.00201597	0.0466455	Upregulated in hotspot-SETBP1-mutated aCML	FALSE	Somatic (unique)
ENSG00000112972	HMGCS1	1.85254	6.24785	13.5865	0.00226906	0.0475025	Upregulated in hotspot-SETBP1-mutated aCML	FALSE	Somatic (unique)
ENSG00000196072	BLOC1S2	1.85147	6.41876	14.589	0.00173106	0.0445029	Upregulated in hotspot-SETBP1-mutated aCML	FALSE	Somatic (unique)
ENSG00000173875	ZNF791	1.84387	5.40398	14.146	0.00194846	0.0463706	Upregulated in hotspot-SETBP1-mutated aCML	FALSE	Somatic (unique)
ENSG00000114120	SLC25A36	1.84295	5.48019	14.2674	0.00188594	0.0455046	Upregulated in hotspot-SETBP1-mutated aCML	FALSE	Somatic (unique)
ENSG00000164609	SLU7	1.83637	7.21234	15.3011	0.00143707	0.0411981	Upregulated in hotspot-SETBP1-mutated aCML	FALSE	Somatic (unique)
ENSG00000066422	ZBTB11	1.83408	7.21695	17.9971	0.000740124	0.0376345	Upregulated in hotspot-SETBP1-mutated aCML	FALSE	Somatic (unique)
ENSG00000153487	ING1	1.82944	5.91966	14.1403	0.00195147	0.0463706	Upregulated in hotspot-SETBP1-mutated aCML	FALSE	Somatic (unique)
ENSG00000135018	UBQLN1	1.82871	8.18068	18.4008	0.000673547	0.0370605	Upregulated in hotspot-SETBP1-mutated aCML	FALSE	Somatic (unique)
ENSG00000013441	CLK1	1.82707	8.63264	15.5192	0.00135877	0.0403119	Upregulated in hotspot-SETBP1-mutated aCML	FALSE	Somatic (unique)
ENSG00000147439	BIN3	1.82402	6.12563	14.495	0.00177476	0.0451295	Upregulated in hotspot-SETBP1-mutated aCML	FALSE	Somatic (unique)
ENSG00000121274	PAPD5	1.81366	5.78264	15.3916	0.00140397	0.0409382	Upregulated in hotspot-SETBP1-mutated aCML	FALSE	Somatic (unique)
ENSG00000110367	DDX6	1.81198	8.06356	16.6806	0.00101548	0.038897	Upregulated in hotspot-SETBP1-mutated aCML	FALSE	Somatic (unique)
ENSG00000116030	SUMO1	1.80466	6.28098	18.1279	0.000717757	0.0374461	Upregulated in hotspot-SETBP1-mutated aCML	FALSE	Somatic (unique)
ENSG00000156860	FBRS	1.80173	8.26618	13.6174	0.00224982	0.0475025	Upregulated in hotspot-SETBP1-mutated aCML	FALSE	Somatic (unique)
ENSG00000118985	ELL2	1.79981	6.79716	23.4957	0.000225525	0.0370445	Upregulated in hotspot-SETBP1-mutated aCML	FALSE	Somatic (unique)
ENSG00000166471	TMEM41B	1.79466	4.78501	18.701	0.000628457	0.0370445	Upregulated in hotspot-SETBP1-mutated aCML	FALSE	Somatic (unique)
ENSG00000125827	TMX4	1.79114	7.83793	16.5181	0.00105697	0.038897	Upregulated in hotspot-SETBP1-mutated aCML	FALSE	Somatic (unique)
ENSG00000059758	PCTK2	1.79053	6.1471	19.7764	0.000492935	0.0370445	Upregulated in hotspot-SETBP1-mutated aCML	FALSE	Somatic (unique)
ENSG00000123836	PFKFB2	1.78579	8.53839	13.4591	0.00235023	0.0475998	Upregulated in hotspot-SETBP1-mutated aCML	FALSE	Somatic (unique)
ENSG00000174840	PDE12	1.78577	5.65169	22.0854	0.000300375	0.0370445	Upregulated in hotspot-SETBP1-mutated aCML	FALSE	Somatic (unique)
ENSG00000163349	HIPK1	1.78295	9.2629	18.3357	0.000683809	0.0370605	Upregulated in hotspot-SETBP1-mutated aCML	FALSE	Somatic (unique)
ENSG00000139697	SBNO1	1.77976	7.07568	16.8516	0.000973837	0.038897	Upregulated in hotspot-SETBP1-mutated aCML	FALSE	Somatic (unique)
ENSG00000111642	CHD4	1.7762	9.31158	13.9736	0.00204139	0.0466455	Upregulated in hotspot-SETBP1-mutated aCML	FALSE	Somatic (unique)
ENSG00000152102	FAM168B	1.77483	8.0032	18.3176	0.000686684	0.0370605	Upregulated in hotspot-SETBP1-mutated aCML	FALSE	Somatic (unique)
ENSG00000025156	HSF2	1.77403	4.99075	16.007	0.0012006	0.038897	Upregulated in hotspot-SETBP1-mutated aCML	FALSE	Somatic (unique)
ENSG00000170832	USP32	1.76919	8.09344	13.4687	0.002344	0.0475998	Upregulated in hotspot-SETBP1-mutated aCML	FALSE	Somatic (unique)
ENSG00000196704	AMZ2	1.76747	5.98052	17.7781	0.000779361	0.0376345	Upregulated in hotspot-SETBP1-mutated aCML	FALSE	Somatic (unique)
ENSG00000133657	ATP13A3	1.76683	7.67572	22.0158	0.000304746	0.0370445	Upregulated in hotspot-SETBP1-mutated aCML	FALSE	Somatic (unique)
ENSG00000110048	OSBP	1.7635	7.23897	18.8774	0.000603557	0.0370445	Upregulated in hotspot-SETBP1-mutated aCML	FALSE	Somatic (unique)
ENSG00000055211	C6orf72	1.755	5.02555	17.1033	0.000916007	0.0388898	Upregulated in hotspot-SETBP1-mutated aCML	FALSE	Somatic (unique)
ENSG00000187522	HSPA14	1.75246	5.81948	15.3875	0.00140544	0.0409382	Upregulated in hotspot-SETBP1-mutated aCML	FALSE	Somatic (unique)
ENSG00000155903	RASA2	1.7492	5.87766	16.3252	0.00110874	0.038897	Upregulated in hotspot-SETBP1-mutated aCML	FALSE	Somatic (unique)
ENSG00000122882	ECD	1.73411	5.69567	16.7542	0.000997304	0.038897	Upregulated in hotspot-SETBP1-mutated aCML	FALSE	Somatic (unique)
ENSG00000115216	NRBP1	1.73094	7.67046	13.8324	0.00212122	0.0470971	Upregulated in hotspot-SETBP1-mutated aCML	FALSE	Somatic (unique)
ENSG00000188542	DUSP28	1.72599	4.5464	16.1682	0.00115301	0.038897	Upregulated in hotspot-SETBP1-mutated aCML	FALSE	Somatic (unique)
ENSG00000023734	STRAP	1.71742	6.53588	18.9706	0.000590864	0.0370445	Upregulated in hotspot-SETBP1-mutated aCML	FALSE	Somatic (unique)
ENSG00000084093	REST	1.71545	6.0072	13.4154	0.00237878	0.0476749	Upregulated in hotspot-SETBP1-mutated aCML	FALSE	Somatic (unique)
ENSG00000178074	C2orf69	1.71346	5.39536	19.3289	0.000544816	0.0370445	Upregulated in hotspot-SETBP1-mutated aCML	FALSE	Somatic (unique)
ENSG00000177879	AP3S1	1.7109	6.28161	13.6821	0.00221024	0.0475025	Upregulated in hotspot-SETBP1-mutated aCML	FALSE	Somatic (unique)
ENSG00000068878	PSME4	1.70607	7.46966	16.5559	0.00104714	0.038897	Upregulated in hotspot-SETBP1-mutated aCML	FALSE	Somatic (unique)
ENSG00000150593	PDCD4	1.70304	8.3369	16.4091	0.00108587	0.038897	Upregulated in hotspot-SETBP1-mutated aCML	FALSE	Somatic (unique)
ENSG00000132388	UBE2G1	1.70157	6.72919	16.9267	0.000956154	0.0388898	Upregulated in hotspot-SETBP1-mutated aCML	FALSE	Somatic (unique)
ENSG00000196646	ZNF136	1.69625	5.15306	19.2029	0.000560521	0.0370445	Upregulated in hotspot-SETBP1-mutated aCML	FALSE	Somatic (unique)
ENSG00000184047	DIABLO	1.69127	5.92734	19.1863	0.000562636	0.0370445	Upregulated in hotspot-SETBP1-mutated aCML	FALSE	Somatic (unique)
ENSG00000113615	SEC24A	1.68552	6.05203	15.0164	0.00154716	0.0425302	Upregulated in hotspot-SETBP1-mutated aCML	FALSE	Somatic (unique)
ENSG00000154429	C1orf96	1.68301	6.31504	16.4368	0.00107844	0.038897	Upregulated in hotspot-SETBP1-mutated aCML	FALSE	Somatic (unique)
ENSG00000146457	WTAP	1.68211	7.86439	21.3488	0.000350509	0.0370445	Upregulated in hotspot-SETBP1-mutated aCML	FALSE	Somatic (unique)
ENSG00000143514	TP53BP2	1.68206	7.10327	20.3952	0.000430196	0.0370445	Upregulated in hotspot-SETBP1-mutated aCML	FALSE	Somatic (unique)
ENSG00000000419	DPM1	1.68169	5.55024	18.507	0.000657187	0.0370605	Upregulated in hotspot-SETBP1-mutated aCML	FALSE	Somatic (unique)
ENSG00000131013	PPIL4	1.68165	5.7927	20.4114	0.000428688	0.0370445	Upregulated in hotspot-SETBP1-mutated aCML	FALSE	Somatic (unique)
ENSG00000173744	AGFG1	1.68034	8.02552	13.9216	0.00207039	0.0468476	Upregulated in hotspot-SETBP1-mutated aCML	FALSE	Somatic (unique)
ENSG00000166822	TMEM170A	1.67707	4.50928	16.0992	0.0011731	0.038897	Upregulated in hotspot-SETBP1-mutated aCML	FALSE	Somatic (unique)
ENSG00000144228	SPOPL	1.67578	7.17195	15.6356	0.00131897	0.0402179	Upregulated in hotspot-SETBP1-mutated aCML	FALSE	Somatic (unique)
ENSG00000005812	FBXL3	1.67493	7.02785	16.3657	0.00109763	0.038897	Upregulated in hotspot-SETBP1-mutated aCML	FALSE	Somatic (unique)
ENSG00000121417	ZNF211	1.67283	5.25547	13.8174	0.00212996	0.0471263	Upregulated in hotspot-SETBP1-mutated aCML	FALSE	Somatic (unique)
ENSG00000070010	UFD1L	1.67132	5.59126	14.8699	0.00160758	0.0431801	Upregulated in hotspot-SETBP1-mutated aCML	FALSE	Somatic (unique)
ENSG00000125037	TMEM111	1.66998	6.02315	13.7857	0.00214846	0.0471288	Upregulated in hotspot-SETBP1-mutated aCML	FALSE	Somatic (unique)
ENSG00000168438	CDC40	1.66984	6.6701	16.3324	0.00110675	0.038897	Upregulated in hotspot-SETBP1-mutated aCML	FALSE	Somatic (unique)
ENSG00000086061	DNAJA1	1.66599	8.10121	14.4789	0.00178239	0.0451725	Upregulated in hotspot-SETBP1-mutated aCML	FALSE	Somatic (unique)
ENSG00000138757	G3BP2	1.66177	7.95563	14.032	0.00200935	0.0466455	Upregulated in hotspot-SETBP1-mutated aCML	FALSE	Somatic (unique)
ENSG00000172939	OXSR1	1.65842	7.4327	13.1543	0.0025582	0.0496018	Upregulated in hotspot-SETBP1-mutated aCML	FALSE	Somatic (unique)
ENSG00000143753	DEGS1	1.65598	6.10699	15.8833	0.0012386	0.0393349	Upregulated in hotspot-SETBP1-mutated aCML	FALSE	Somatic (unique)
ENSG00000135093	USP30	1.6546	4.84046	17.3905	0.000854762	0.038737	Upregulated in hotspot-SETBP1-mutated aCML	FALSE	Somatic (unique)
ENSG00000176853	FAM91A1	1.64979	7.36765	14.7358	0.00166524	0.0434145	Upregulated in hotspot-SETBP1-mutated aCML	FALSE	Somatic (unique)
ENSG00000132912	DCTN4	1.64813	6.98818	16.0687	0.0011821	0.038897	Upregulated in hotspot-SETBP1-mutated aCML	FALSE	Somatic (unique)
ENSG00000162775	RBM15	1.63944	6.28015	18.2834	0.000692176	0.0370605	Upregulated in hotspot-SETBP1-mutated aCML	FALSE	Somatic (unique)
ENSG00000173598	NUDT4P1	1.63809	7.2901	17.0757	0.000922149	0.0388898	Upregulated in hotspot-SETBP1-mutated aCML	FALSE	Somatic (unique)
ENSG00000059769	DNAJC25-GNG10	1.63743	6.17721	15.1714	0.00148608	0.0418474	Upregulated in hotspot-SETBP1-mutated aCML	FALSE	Somatic (unique)
ENSG00000117500	TMED5	1.63722	7.47273	13.9773	0.00203931	0.0466455	Upregulated in hotspot-SETBP1-mutated aCML	FALSE	Somatic (unique)
ENSG00000065154	OAT	1.63668	7.28556	16.9955	0.000940276	0.0388898	Upregulated in hotspot-SETBP1-mutated aCML	FALSE	Somatic (unique)
ENSG00000159882	ZNF230	1.6322	4.28144	22.8741	0.000255533	0.0370445	Upregulated in hotspot-SETBP1-mutated aCML	FALSE	Somatic (unique)
ENSG00000111011	RSRC2	1.6304	7.93009	13.1371	0.00257057	0.0497655	Upregulated in hotspot-SETBP1-mutated aCML	FALSE	Somatic (unique)
ENSG00000107175	CREB3	1.62808	5.41744	13.3405	0.00242875	0.0480658	Upregulated in hotspot-SETBP1-mutated aCML	FALSE	Somatic (unique)
ENSG00000019995	ZRANB1	1.62286	6.94711	16.7523	0.000997771	0.038897	Upregulated in hotspot-SETBP1-mutated aCML	FALSE	Somatic (unique)
ENSG00000119953	SMNDC1	1.62271	6.14159	17.1401	0.000907896	0.0388898	Upregulated in hotspot-SETBP1-mutated aCML	FALSE	Somatic (unique)
ENSG00000205323	AC073487.34	1.61929	5.30504	15.4881	0.00136962	0.0403119	Upregulated in hotspot-SETBP1-mutated aCML	FALSE	Somatic (unique)
ENSG00000135070	ISCA1	1.61839	5.50579	16.5385	0.00105166	0.038897	Upregulated in hotspot-SETBP1-mutated aCML	FALSE	Somatic (unique)
ENSG00000204599	TRIM39	1.61389	6.05627	16.3838	0.00109271	0.038897	Upregulated in hotspot-SETBP1-mutated aCML	FALSE	Somatic (unique)
ENSG00000116668	C1orf26	1.61284	5.08141	17.2948	0.000874644	0.0388898	Upregulated in hotspot-SETBP1-mutated aCML	FALSE	Somatic (unique)
ENSG00000066027	PPP2R5A	1.61055	7.69625	14.7208	0.00167182	0.0434195	Upregulated in hotspot-SETBP1-mutated aCML	FALSE	Somatic (unique)
ENSG00000067334	DNTTIP2	1.60654	6.96489	18.645	0.00063659	0.0370445	Upregulated in hotspot-SETBP1-mutated aCML	FALSE	Somatic (unique)
ENSG00000131381	ZFYVE20	1.60195	6.59084	21.918	0.000311014	0.0370445	Upregulated in hotspot-SETBP1-mutated aCML	FALSE	Somatic (unique)
ENSG00000163812	ZDHHC3	1.59831	6.75793	18.4065	0.000672655	0.0370605	Upregulated in hotspot-SETBP1-mutated aCML	FALSE	Somatic (unique)
ENSG00000162642	C1orf52	1.59108	5.64311	15.486	0.00137036	0.0403119	Upregulated in hotspot-SETBP1-mutated aCML	FALSE	Somatic (unique)
ENSG00000163807	KIAA1143	1.59039	3.47244	16.4802	0.0010669	0.038897	Upregulated in hotspot-SETBP1-mutated aCML	FALSE	Somatic (unique)
ENSG00000010017	RANBP9	1.58817	7.17805	17.5666	0.000819514	0.0381097	Upregulated in hotspot-SETBP1-mutated aCML	FALSE	Somatic (unique)
ENSG00000137876	C15orf15	1.58778	7.05173	16.04	0.00119067	0.038897	Upregulated in hotspot-SETBP1-mutated aCML	FALSE	Somatic (unique)
ENSG00000136715	SAP130	1.58755	6.3312	16.0378	0.00119131	0.038897	Upregulated in hotspot-SETBP1-mutated aCML	FALSE	Somatic (unique)
ENSG00000123562	MORF4L2	1.5854	7.64824	13.6503	0.00222958	0.0475025	Upregulated in hotspot-SETBP1-mutated aCML	FALSE	Somatic (unique)
ENSG00000102225	PCTK1	1.57906	6.92691	13.8768	0.00209577	0.0470663	Upregulated in hotspot-SETBP1-mutated aCML	FALSE	Somatic (unique)
ENSG00000180979	LRRC57	1.57847	5.57168	14.2628	0.00188826	0.0455046	Upregulated in hotspot-SETBP1-mutated aCML	FALSE	Somatic (unique)
ENSG00000077157	PPP1R12B	1.57748	7.01447	21.269	0.000356495	0.0370445	Upregulated in hotspot-SETBP1-mutated aCML	FALSE	Somatic (unique)
ENSG00000131174	COX7B	1.57611	6.38471	16.0134	0.00119866	0.038897	Upregulated in hotspot-SETBP1-mutated aCML	FALSE	Somatic (unique)
ENSG00000179454	KLHL28	1.57146	5.9423	13.5511	0.00229124	0.0475025	Upregulated in hotspot-SETBP1-mutated aCML	FALSE	Somatic (unique)
ENSG00000051108	HERPUD1	1.56968	7.15011	14.5907	0.0017303	0.0445029	Upregulated in hotspot-SETBP1-mutated aCML	FALSE	Somatic (unique)
ENSG00000034677	RNF19A	1.56884	7.51462	17.2888	0.000875907	0.0388898	Upregulated in hotspot-SETBP1-mutated aCML	FALSE	Somatic (unique)
ENSG00000122557	HERPUD2	1.56226	6.91802	13.5904	0.00226658	0.0475025	Upregulated in hotspot-SETBP1-mutated aCML	FALSE	Somatic (unique)
ENSG00000078747	ITCH	1.56111	7.38653	15.2054	0.00147306	0.0416582	Upregulated in hotspot-SETBP1-mutated aCML	FALSE	Somatic (unique)
ENSG00000132963	POMP	1.56045	5.86287	15.203	0.00147395	0.0416582	Upregulated in hotspot-SETBP1-mutated aCML	FALSE	Somatic (unique)
ENSG00000058063	ATP11B	1.55347	8.29192	13.4536	0.00235375	0.0475998	Upregulated in hotspot-SETBP1-mutated aCML	FALSE	Somatic (unique)
ENSG00000138593	SECISBP2L	1.55009	7.0938	14.7367	0.00166483	0.0434145	Upregulated in hotspot-SETBP1-mutated aCML	FALSE	Somatic (unique)
ENSG00000154845	PPP4R1	1.54824	7.72518	14.8073	0.00163421	0.0433518	Upregulated in hotspot-SETBP1-mutated aCML	FALSE	Somatic (unique)
ENSG00000169762	TAPT1	1.54695	6.38358	13.4167	0.00237795	0.0476749	Upregulated in hotspot-SETBP1-mutated aCML	FALSE	Somatic (unique)
ENSG00000137177	KIF13A	1.54615	7.14094	13.7316	0.00218046	0.0473364	Upregulated in hotspot-SETBP1-mutated aCML	FALSE	Somatic (unique)
ENSG00000133703	KRAS	1.54058	7.20642	16.0624	0.00118397	0.038897	Upregulated in hotspot-SETBP1-mutated aCML	FALSE	Somatic (unique)
ENSG00000169905	TOR1AIP2	1.53903	4.48309	13.3963	0.00239146	0.047754	Upregulated in hotspot-SETBP1-mutated aCML	FALSE	Somatic (unique)
ENSG00000153561	RMND5A	1.53405	6.69114	16.956	0.000949365	0.0388898	Upregulated in hotspot-SETBP1-mutated aCML	FALSE	Somatic (unique)
ENSG00000115661	STK16	1.53045	5.96484	24.9348	0.000170244	0.0370445	Upregulated in hotspot-SETBP1-mutated aCML	FALSE	Somatic (unique)
ENSG00000164169	AC093835.3-3	1.52722	5.01751	20.7903	0.000394912	0.0370445	Upregulated in hotspot-SETBP1-mutated aCML	FALSE	Somatic (unique)
ENSG00000155545	MIER3	1.51642	5.76612	19.8768	0.000482076	0.0370445	Upregulated in hotspot-SETBP1-mutated aCML	FALSE	Somatic (unique)
ENSG00000178691	SUZ12	1.51319	7.10183	23.9091	0.000207788	0.0370445	Upregulated in hotspot-SETBP1-mutated aCML	FALSE	Somatic (unique)
ENSG00000008952	SEC62	1.51059	7.78113	17.7027	0.000793413	0.0380096	Upregulated in hotspot-SETBP1-mutated aCML	FALSE	Somatic (unique)
ENSG00000127947	PTPN12	1.50696	8.0047	13.995	0.00202958	0.0466455	Upregulated in hotspot-SETBP1-mutated aCML	FALSE	Somatic (unique)
ENSG00000170759	KIF5B	1.50634	7.54212	16.0103	0.0011996	0.038897	Upregulated in hotspot-SETBP1-mutated aCML	FALSE	Somatic (unique)
ENSG00000183735	TBK1	1.50577	6.12514	13.7476	0.00217096	0.0473364	Upregulated in hotspot-SETBP1-mutated aCML	FALSE	Somatic (unique)
ENSG00000095787	WAC	1.50434	8.42013	15.3151	0.00143189	0.0411425	Upregulated in hotspot-SETBP1-mutated aCML	FALSE	Somatic (unique)
ENSG00000092203	TOX4	1.50422	7.44398	16.0845	0.00117744	0.038897	Upregulated in hotspot-SETBP1-mutated aCML	FALSE	Somatic (unique)
ENSG00000105879	CBLL1	1.50269	6.08271	22.7929	0.000259783	0.0370445	Upregulated in hotspot-SETBP1-mutated aCML	FALSE	Somatic (unique)
ENSG00000111666	CHPT1	1.50247	5.85652	13.4704	0.00234286	0.0475998	Upregulated in hotspot-SETBP1-mutated aCML	FALSE	Somatic (unique)
ENSG00000128989	AC025917.8-2	1.50008	7.61476	19.704	0.000500934	0.0370445	Upregulated in hotspot-SETBP1-mutated aCML	FALSE	Somatic (unique)
ENSG00000163950	SLBP	1.49891	6.389	16.7311	0.00100298	0.038897	Upregulated in hotspot-SETBP1-mutated aCML	FALSE	Somatic (unique)
ENSG00000163904	SENP2	1.49822	6.2161	16.5294	0.00105401	0.038897	Upregulated in hotspot-SETBP1-mutated aCML	FALSE	Somatic (unique)
ENSG00000081019	RSBN1	1.49257	6.48578	18.9093	0.000599176	0.0370445	Upregulated in hotspot-SETBP1-mutated aCML	FALSE	Somatic (unique)
ENSG00000137815	RTF1	1.49058	7.2322	17.1268	0.000910804	0.0388898	Upregulated in hotspot-SETBP1-mutated aCML	FALSE	Somatic (unique)
ENSG00000153147	SMARCA5	1.49014	7.43619	18.694	0.000629461	0.0370445	Upregulated in hotspot-SETBP1-mutated aCML	FALSE	Somatic (unique)
ENSG00000091164	TXNL1	1.48175	5.9946	18.9725	0.000590615	0.0370445	Upregulated in hotspot-SETBP1-mutated aCML	FALSE	Somatic (unique)
ENSG00000114742	WDR48	1.47836	7.109	14.4117	0.00181455	0.0453858	Upregulated in hotspot-SETBP1-mutated aCML	FALSE	Somatic (unique)
ENSG00000119414	PPP6C	1.47656	6.51774	13.6292	0.00224254	0.0475025	Upregulated in hotspot-SETBP1-mutated aCML	FALSE	Somatic (unique)
ENSG00000156735	BAG4	1.4745	6.06448	20.1761	0.000451308	0.0370445	Upregulated in hotspot-SETBP1-mutated aCML	FALSE	Somatic (unique)
ENSG00000138592	USP8	1.47331	6.89708	13.7975	0.00214152	0.0471288	Upregulated in hotspot-SETBP1-mutated aCML	FALSE	Somatic (unique)
ENSG00000100410	PHF5A	1.47179	5.35692	16.1199	0.00116703	0.038897	Upregulated in hotspot-SETBP1-mutated aCML	FALSE	Somatic (unique)
ENSG00000072415	MPP5	1.4707	4.99666	17.3871	0.000855467	0.038737	Upregulated in hotspot-SETBP1-mutated aCML	FALSE	Somatic (unique)
ENSG00000158480	SPATA2	1.46573	5.31731	13.2256	0.00250776	0.0489977	Upregulated in hotspot-SETBP1-mutated aCML	FALSE	Somatic (unique)
ENSG00000145979	TBC1D7	1.46513	4.12748	15.3925	0.00140363	0.0409382	Upregulated in hotspot-SETBP1-mutated aCML	FALSE	Somatic (unique)
ENSG00000124789	NUP153	1.4651	7.44381	16.0583	0.00118522	0.038897	Upregulated in hotspot-SETBP1-mutated aCML	FALSE	Somatic (unique)
ENSG00000071243	ING3	1.46224	5.60593	14.3225	0.00185832	0.0453858	Upregulated in hotspot-SETBP1-mutated aCML	FALSE	Somatic (unique)
ENSG00000122958	VPS26A	1.46114	6.40117	15.9817	0.00120824	0.0389458	Upregulated in hotspot-SETBP1-mutated aCML	FALSE	Somatic (unique)
ENSG00000154124	FAM105B	1.46019	7.08036	19.9501	0.000474334	0.0370445	Upregulated in hotspot-SETBP1-mutated aCML	FALSE	Somatic (unique)
ENSG00000065970	FOXJ2	1.45929	6.73316	13.8413	0.00211613	0.0470663	Upregulated in hotspot-SETBP1-mutated aCML	FALSE	Somatic (unique)
ENSG00000165097	AOF1	1.45735	7.23784	14.9495	0.00157444	0.0429342	Upregulated in hotspot-SETBP1-mutated aCML	FALSE	Somatic (unique)
ENSG00000101972	STAG2	1.44413	8.21009	13.8556	0.00210785	0.0470663	Upregulated in hotspot-SETBP1-mutated aCML	FALSE	Somatic (unique)
ENSG00000175104	TRAF6	1.44343	5.38362	13.0895	0.00260509	0.0499558	Upregulated in hotspot-SETBP1-mutated aCML	FALSE	Somatic (unique)
ENSG00000214367	C4orf15	1.44233	5.52153	25.8727	0.000142545	0.0370445	Upregulated in hotspot-SETBP1-mutated aCML	FALSE	Somatic (unique)
ENSG00000138867	C22orf13	1.43949	7.75445	13.7767	0.00215371	0.0471589	Upregulated in hotspot-SETBP1-mutated aCML	FALSE	Somatic (unique)
ENSG00000138434	SSFA2	1.43436	8.06304	13.9532	0.00205268	0.0466567	Upregulated in hotspot-SETBP1-mutated aCML	FALSE	Somatic (unique)
ENSG00000144747	TMF1	1.42885	7.15198	13.1217	0.00258167	0.0498286	Upregulated in hotspot-SETBP1-mutated aCML	FALSE	Somatic (unique)
ENSG00000136630	HLX	1.42414	6.56426	13.3888	0.00239638	0.0477772	Upregulated in hotspot-SETBP1-mutated aCML	FALSE	Somatic (unique)
ENSG00000174021	GNG5	1.42393	5.73339	14.7556	0.00165656	0.0434145	Upregulated in hotspot-SETBP1-mutated aCML	FALSE	Somatic (unique)
ENSG00000117133	BXDC5	1.42128	5.1224	17.9079	0.00075582	0.0376345	Upregulated in hotspot-SETBP1-mutated aCML	FALSE	Somatic (unique)
ENSG00000134077	THUMPD3	1.42064	5.92928	18.6305	0.000638723	0.0370445	Upregulated in hotspot-SETBP1-mutated aCML	FALSE	Somatic (unique)
ENSG00000119689	DLSTP	1.41892	7.17979	15.508	0.00136265	0.0403119	Upregulated in hotspot-SETBP1-mutated aCML	FALSE	Somatic (unique)
ENSG00000165424	ZCCHC24	1.41469	3.98944	17.7981	0.000775677	0.0376345	Upregulated in hotspot-SETBP1-mutated aCML	FALSE	Somatic (unique)
ENSG00000197045	GMFB	1.40729	6.45658	14.1366	0.00195341	0.0463706	Upregulated in hotspot-SETBP1-mutated aCML	FALSE	Somatic (unique)
ENSG00000107262	BAG1	1.40411	5.8899	17.02	0.000934712	0.0388898	Upregulated in hotspot-SETBP1-mutated aCML	FALSE	Somatic (unique)
ENSG00000113194	FAF2	1.3941	6.63761	20.1896	0.000449972	0.0370445	Upregulated in hotspot-SETBP1-mutated aCML	FALSE	Somatic (unique)
ENSG00000150403	TMCO3	1.38531	6.45191	13.9129	0.0020753	0.0468476	Upregulated in hotspot-SETBP1-mutated aCML	FALSE	Somatic (unique)
ENSG00000170921	TANC2	1.37772	6.68926	14.8946	0.00159722	0.0430672	Upregulated in hotspot-SETBP1-mutated aCML	FALSE	Somatic (unique)
ENSG00000214765	AC091439.5-3	1.37601	3.70644	13.5458	0.00229463	0.0475025	Upregulated in hotspot-SETBP1-mutated aCML	FALSE	Somatic (unique)
ENSG00000139620	C12orf41	1.37373	6.02722	14.3432	0.00184807	0.0453858	Upregulated in hotspot-SETBP1-mutated aCML	FALSE	Somatic (unique)
ENSG00000096717	SIRT1	1.3688	5.82396	16.9561	0.000949333	0.0388898	Upregulated in hotspot-SETBP1-mutated aCML	FALSE	Somatic (unique)
ENSG00000136451	VEZF1	1.35929	7.19366	15.5578	0.00134541	0.0403119	Upregulated in hotspot-SETBP1-mutated aCML	FALSE	Somatic (unique)
ENSG00000075975	MKRN2	1.35864	6.2884	14.8344	0.00162262	0.0432925	Upregulated in hotspot-SETBP1-mutated aCML	FALSE	Somatic (unique)
ENSG00000134602	RP6-213H19.1	1.35753	7.06556	13.7244	0.00218476	0.047349	Upregulated in hotspot-SETBP1-mutated aCML	FALSE	Somatic (unique)
ENSG00000036054	TBC1D23	1.34788	6.11945	19.5914	0.000513668	0.0370445	Upregulated in hotspot-SETBP1-mutated aCML	FALSE	Somatic (unique)
ENSG00000171109	MFN1	1.34684	6.07066	14.3913	0.00182448	0.0453858	Upregulated in hotspot-SETBP1-mutated aCML	FALSE	Somatic (unique)
ENSG00000100603	SNW1	1.34618	6.67958	16.7601	0.000995869	0.038897	Upregulated in hotspot-SETBP1-mutated aCML	FALSE	Somatic (unique)
ENSG00000138785	INTS12	1.34099	4.78858	13.2121	0.00251723	0.0490563	Upregulated in hotspot-SETBP1-mutated aCML	FALSE	Somatic (unique)
ENSG00000106392	C1GALT1	1.33988	6.06367	13.594	0.00226436	0.0475025	Upregulated in hotspot-SETBP1-mutated aCML	FALSE	Somatic (unique)
ENSG00000163681	SLMAP	1.33894	6.53406	17.0591	0.000925878	0.0388898	Upregulated in hotspot-SETBP1-mutated aCML	FALSE	Somatic (unique)
ENSG00000116209	TMEM59	1.33765	7.4092	13.8626	0.00210387	0.0470663	Upregulated in hotspot-SETBP1-mutated aCML	FALSE	Somatic (unique)
ENSG00000077721	UBE2A	1.33654	6.76632	13.3437	0.00242662	0.0480658	Upregulated in hotspot-SETBP1-mutated aCML	FALSE	Somatic (unique)
ENSG00000111725	PRKAB1	1.33141	5.95534	19.2526	0.000554272	0.0370445	Upregulated in hotspot-SETBP1-mutated aCML	FALSE	Somatic (unique)
ENSG00000152242	C18orf25	1.32343	7.02597	17.6399	0.000805339	0.0380216	Upregulated in hotspot-SETBP1-mutated aCML	FALSE	Somatic (unique)
ENSG00000084463	WBP11	1.32164	7.09232	14.7794	0.00164623	0.0434145	Upregulated in hotspot-SETBP1-mutated aCML	FALSE	Somatic (unique)
ENSG00000187122	SLIT1	1.32149	4.81026	16.4626	0.00107157	0.038897	Upregulated in hotspot-SETBP1-mutated aCML	FALSE	Somatic (unique)
ENSG00000086666	ZFAND6	1.31928	6.3324	13.6861	0.00220782	0.0475025	Upregulated in hotspot-SETBP1-mutated aCML	FALSE	Somatic (unique)
ENSG00000166170	BAG5	1.3075	6.63619	16.9821	0.00094335	0.0388898	Upregulated in hotspot-SETBP1-mutated aCML	FALSE	Somatic (unique)
ENSG00000163444	TMEM183A	1.30716	5.8534	18.6473	0.000636258	0.0370445	Upregulated in hotspot-SETBP1-mutated aCML	FALSE	Somatic (unique)
ENSG00000170836	PPM1D	1.30552	5.29476	13.6471	0.00223155	0.0475025	Upregulated in hotspot-SETBP1-mutated aCML	FALSE	Somatic (unique)
ENSG00000096063	SRPK1	1.30392	8.07689	14.23	0.00190494	0.0458197	Upregulated in hotspot-SETBP1-mutated aCML	FALSE	Somatic (unique)
ENSG00000122545	2007-09-01	1.30204	7.14561	17.3643	0.000860144	0.038737	Upregulated in hotspot-SETBP1-mutated aCML	FALSE	Somatic (unique)
ENSG00000148481	C10orf97	1.29856	5.1636	18.3072	0.000688346	0.0370605	Upregulated in hotspot-SETBP1-mutated aCML	FALSE	Somatic (unique)
ENSG00000036257	CUL3	1.29693	7.00231	14.7973	0.00163849	0.0433518	Upregulated in hotspot-SETBP1-mutated aCML	FALSE	Somatic (unique)
ENSG00000138802	SEC24B	1.29639	6.88757	13.998	0.00202793	0.0466455	Upregulated in hotspot-SETBP1-mutated aCML	FALSE	Somatic (unique)
ENSG00000213341	CHUK	1.29027	5.74403	24.9213	0.000170683	0.0370445	Upregulated in hotspot-SETBP1-mutated aCML	FALSE	Somatic (unique)
ENSG00000221914	PPP2R2A	1.29013	6.51973	15.7115	0.00129373	0.0400477	Upregulated in hotspot-SETBP1-mutated aCML	FALSE	Somatic (unique)
ENSG00000135974	C2orf49	1.2784	5.97615	15.0979	0.0015147	0.0422929	Upregulated in hotspot-SETBP1-mutated aCML	FALSE	Somatic (unique)
ENSG00000103035	PSMD7	1.27478	6.88753	14.7612	0.00165413	0.0434145	Upregulated in hotspot-SETBP1-mutated aCML	FALSE	Somatic (unique)
ENSG00000141367	CLTC	1.26714	8.80506	14.3525	0.00184344	0.0453858	Upregulated in hotspot-SETBP1-mutated aCML	FALSE	Somatic (unique)
ENSG00000100109	TFIP11	1.25873	6.2852	13.5024	0.00232228	0.0475555	Upregulated in hotspot-SETBP1-mutated aCML	FALSE	Somatic (unique)
ENSG00000133059	DSTYK	1.23337	6.48103	15.0966	0.00151522	0.0422929	Upregulated in hotspot-SETBP1-mutated aCML	FALSE	Somatic (unique)
ENSG00000155744	FAM126B	1.22971	5.64038	15.65	0.00131412	0.0402179	Upregulated in hotspot-SETBP1-mutated aCML	FALSE	Somatic (unique)
ENSG00000168175	MAPK1IP1L	1.22479	7.00903	17.6759	0.000798475	0.0380096	Upregulated in hotspot-SETBP1-mutated aCML	FALSE	Somatic (unique)
ENSG00000198612	COPS8	1.22341	4.46412	16.6737	0.00101721	0.038897	Upregulated in hotspot-SETBP1-mutated aCML	FALSE	Somatic (unique)
ENSG00000164754	RAD21	1.2159	8.43939	15.9201	0.00122714	0.0392292	Upregulated in hotspot-SETBP1-mutated aCML	FALSE	Somatic (unique)
ENSG00000143797	MBOAT2	1.20754	6.85054	14.1805	0.00193046	0.046314	Upregulated in hotspot-SETBP1-mutated aCML	FALSE	Somatic (unique)
ENSG00000101413	RPRD1B	1.2052	6.06405	16.6662	0.00101909	0.038897	Upregulated in hotspot-SETBP1-mutated aCML	FALSE	Somatic (unique)
ENSG00000215421	ZNF407	1.19426	5.10579	13.9969	0.00202852	0.0466455	Upregulated in hotspot-SETBP1-mutated aCML	FALSE	Somatic (unique)
ENSG00000166848	TERF2IP	1.19391	7.14025	13.462	0.00234834	0.0475998	Upregulated in hotspot-SETBP1-mutated aCML	FALSE	Somatic (unique)
ENSG00000152944	MED21	1.17879	5.35606	13.7925	0.00214449	0.0471288	Upregulated in hotspot-SETBP1-mutated aCML	FALSE	Somatic (unique)
ENSG00000183955	SETD8	1.17863	6.185	19.8368	0.00048637	0.0370445	Upregulated in hotspot-SETBP1-mutated aCML	FALSE	Somatic (unique)
ENSG00000081154	PCNP	1.16373	7.06237	15.4582	0.00138014	0.0404799	Upregulated in hotspot-SETBP1-mutated aCML	FALSE	Somatic (unique)
ENSG00000197170	PSMD12	1.162	5.36903	15.5562	0.00134594	0.0403119	Upregulated in hotspot-SETBP1-mutated aCML	FALSE	Somatic (unique)
ENSG00000092871	RFFL	1.1595	6.87154	14.2776	0.0018808	0.0455046	Upregulated in hotspot-SETBP1-mutated aCML	FALSE	Somatic (unique)
ENSG00000198818	SFT2D1	1.15256	5.22879	14.3636	0.00183801	0.0453858	Upregulated in hotspot-SETBP1-mutated aCML	FALSE	Somatic (unique)
ENSG00000122257	RBBP6	1.14964	7.56698	13.2103	0.00251848	0.0490563	Upregulated in hotspot-SETBP1-mutated aCML	FALSE	Somatic (unique)
ENSG00000064419	TNPO3	1.14552	6.77752	16.2546	0.0011284	0.038897	Upregulated in hotspot-SETBP1-mutated aCML	FALSE	Somatic (unique)
ENSG00000083642	PDS5B	1.14018	6.63259	16.1477	0.00115895	0.038897	Upregulated in hotspot-SETBP1-mutated aCML	FALSE	Somatic (unique)
ENSG00000108510	MED13	1.13042	7.5775	13.9515	0.00205363	0.0466567	Upregulated in hotspot-SETBP1-mutated aCML	FALSE	Somatic (unique)
ENSG00000114354	TFG	1.12084	5.76887	13.5169	0.002313	0.0475025	Upregulated in hotspot-SETBP1-mutated aCML	FALSE	Somatic (unique)
ENSG00000138081	FBXO11	1.10883	7.13315	15.1067	0.00151125	0.0422929	Upregulated in hotspot-SETBP1-mutated aCML	FALSE	Somatic (unique)
ENSG00000093183	SEC22C	1.08704	4.94262	16.2649	0.00112552	0.038897	Upregulated in hotspot-SETBP1-mutated aCML	FALSE	Somatic (unique)
ENSG00000043093	DCUN1D1	1.08222	5.44255	21.0057	0.000377068	0.0370445	Upregulated in hotspot-SETBP1-mutated aCML	FALSE	Somatic (unique)
ENSG00000109381	ELF2	1.07975	6.91795	13.4303	0.00236898	0.0476749	Upregulated in hotspot-SETBP1-mutated aCML	FALSE	Somatic (unique)
ENSG00000146872	TLK2	1.06986	5.01372	13.9955	0.00202929	0.0466455	Upregulated in hotspot-SETBP1-mutated aCML	FALSE	Somatic (unique)
ENSG00000065613	SLK	1.06898	7.41709	13.7646	0.00216089	0.0472345	Upregulated in hotspot-SETBP1-mutated aCML	FALSE	Somatic (unique)
ENSG00000136146	MED4	1.03798	5.90897	13.3281	0.00243716	0.0480658	Upregulated in hotspot-SETBP1-mutated aCML	FALSE	Somatic (unique)
ENSG00000164040	PGRMC2	1.02237	5.58532	13.3222	0.00244114	0.0480658	Upregulated in hotspot-SETBP1-mutated aCML	FALSE	Somatic (unique)
ENSG00000196470	SIAH1	1.01462	5.86955	14.0102	0.00202125	0.0466455	Upregulated in hotspot-SETBP1-mutated aCML	FALSE	Somatic (unique)
ENSG00000177485	ZBTB33	0.953417	6.12166	13.5717	0.00227829	0.0475025	Upregulated in hotspot-SETBP1-mutated aCML	FALSE	Somatic (unique)
ENSG00000126522	CRCP	0.941699	5.94464	14.5741	0.0017379	0.0445886	Upregulated in hotspot-SETBP1-mutated aCML	FALSE	Somatic (unique)
ENSG00000062370	ZFP112	-7.28125	-0.0189479	43.0065	1.00195e-05	0.0370445	Downregulated in hotspot-SETBP1-mutated aCML	FALSE	Somatic (unique)
ENSG00000081277	PKP1	-6.39966	0.076625	30.3019	6.50583e-05	0.0370445	Downregulated in hotspot-SETBP1-mutated aCML	FALSE	Somatic (unique)
ENSG00000128438	TBC1D27	-4.19903	0.280283	15.0822	0.00152091	0.0423588	Downregulated in hotspot-SETBP1-mutated aCML	FALSE	Somatic (unique)
ENSG00000152894	PTPRK	-3.87731	1.31979	13.6585	0.00222459	0.0475025	Downregulated in hotspot-SETBP1-mutated aCML	FALSE	Somatic (unique)
ENSG00000100721	TCL1A	-3.81126	0.0984469	14.5493	0.00174935	0.0447917	Downregulated in hotspot-SETBP1-mutated aCML	FALSE	Somatic (unique)
ENSG00000221957	KIR2DS4	-3.49187	0.840675	14.1582	0.00194206	0.046369	Downregulated in hotspot-SETBP1-mutated aCML	FALSE	Somatic (unique)
ENSG00000188101	AC027763.9	-3.30775	0.825732	21.8977	0.000312329	0.0370445	Downregulated in hotspot-SETBP1-mutated aCML	FALSE	Somatic (unique)
ENSG00000007312	CD79B	-3.02963	3.91079	40.5166	1.39481e-05	0.0370445	Downregulated in hotspot-SETBP1-mutated aCML	FALSE	Somatic (unique)
ENSG00000126458	RRAS	-2.98311	3.58746	13.3989	0.00238968	0.047754	Downregulated in hotspot-SETBP1-mutated aCML	FALSE	Somatic (unique)
ENSG00000196329	GIMAP5	-2.82301	4.95076	14.9472	0.00157538	0.0429342	Downregulated in hotspot-SETBP1-mutated aCML	FALSE	Somatic (unique)
ENSG00000204252	HLA-DOA	-2.80841	5.08504	21.8092	0.000318153	0.0370445	Downregulated in hotspot-SETBP1-mutated aCML	FALSE	Somatic (unique)
ENSG00000131634	TMEM204	-2.62084	1.60857	21.1251	0.000367577	0.0370445	Downregulated in hotspot-SETBP1-mutated aCML	FALSE	Somatic (unique)
ENSG00000167291	TBC1D16	-2.49563	1.63699	17.1081	0.000914944	0.0388898	Downregulated in hotspot-SETBP1-mutated aCML	FALSE	Somatic (unique)
ENSG00000204677	FAM153C	-2.45921	1.02583	13.7412	0.00217472	0.0473364	Downregulated in hotspot-SETBP1-mutated aCML	FALSE	Somatic (unique)
ENSG00000178038	ALS2CL	-2.41637	3.15011	26.4643	0.000127724	0.0370445	Downregulated in hotspot-SETBP1-mutated aCML	FALSE	Somatic (unique)
ENSG00000133561	GIMAP6	-2.39934	5.38909	15.3432	0.00142154	0.0410309	Downregulated in hotspot-SETBP1-mutated aCML	FALSE	Somatic (unique)
ENSG00000012124	CD22	-2.32656	2.61688	15.9129	0.00122939	0.0392292	Downregulated in hotspot-SETBP1-mutated aCML	FALSE	Somatic (unique)
ENSG00000167972	ABCA3	-2.31378	3.20452	19.7994	0.000490424	0.0370445	Downregulated in hotspot-SETBP1-mutated aCML	FALSE	Somatic (unique)
ENSG00000177455	CD19	-2.22182	1.58965	14.3248	0.00185718	0.0453858	Downregulated in hotspot-SETBP1-mutated aCML	FALSE	Somatic (unique)
ENSG00000179583	CIITA	-2.19673	6.01632	24.1984	0.00019632	0.0370445	Downregulated in hotspot-SETBP1-mutated aCML	FALSE	Somatic (unique)
ENSG00000137078	SIT1	-2.18726	1.74537	13.0856	0.00260793	0.0499558	Downregulated in hotspot-SETBP1-mutated aCML	FALSE	Somatic (unique)
ENSG00000025434	NR1H3	-2.18431	3.35998	19.2745	0.000551537	0.0370445	Downregulated in hotspot-SETBP1-mutated aCML	FALSE	Somatic (unique)
ENSG00000105369	CD79A	-2.15712	3.33773	17.7427	0.000785911	0.0378071	Downregulated in hotspot-SETBP1-mutated aCML	FALSE	Somatic (unique)
ENSG00000184313	C1orf175	-2.14742	3.5835	20.4029	0.000429479	0.0370445	Downregulated in hotspot-SETBP1-mutated aCML	FALSE	Somatic (unique)
ENSG00000167711	SERPINF2	-2.1344	1.30913	15.6464	0.00131532	0.0402179	Downregulated in hotspot-SETBP1-mutated aCML	FALSE	Somatic (unique)
ENSG00000180644	PRF1	-2.09766	5.72917	13.4823	0.00233519	0.0475998	Downregulated in hotspot-SETBP1-mutated aCML	FALSE	Somatic (unique)
ENSG00000151746	BICD1	-2.06378	3.21592	13.6073	0.0022561	0.0475025	Downregulated in hotspot-SETBP1-mutated aCML	FALSE	Somatic (unique)
ENSG00000173548	SH3PX3	-2.05097	2.85505	13.4917	0.00232909	0.0475555	Downregulated in hotspot-SETBP1-mutated aCML	FALSE	Somatic (unique)
ENSG00000159618	GPR114	-2.03394	4.05319	19.165	0.000565353	0.0370445	Downregulated in hotspot-SETBP1-mutated aCML	FALSE	Somatic (unique)
ENSG00000120896	SORBS3	-1.9565	4.03361	13.6563	0.00222589	0.0475025	Downregulated in hotspot-SETBP1-mutated aCML	FALSE	Somatic (unique)
ENSG00000198816	ZNF358	-1.93576	3.4747	13.3485	0.0024234	0.0480658	Downregulated in hotspot-SETBP1-mutated aCML	FALSE	Somatic (unique)
ENSG00000121310	ECHDC2	-1.92	4.51528	18.3421	0.00068279	0.0370605	Downregulated in hotspot-SETBP1-mutated aCML	FALSE	Somatic (unique)
ENSG00000154358	OBSCN	-1.91266	5.66568	16.0069	0.0012006	0.038897	Downregulated in hotspot-SETBP1-mutated aCML	FALSE	Somatic (unique)
ENSG00000154016	GRAP	-1.89866	3.45061	19.9333	0.00047609	0.0370445	Downregulated in hotspot-SETBP1-mutated aCML	FALSE	Somatic (unique)
ENSG00000159674	SPON2	-1.89194	3.0702	13.5742	0.00227674	0.0475025	Downregulated in hotspot-SETBP1-mutated aCML	FALSE	Somatic (unique)
ENSG00000134780	DAGLA	-1.88752	2.51356	14.9283	0.00158318	0.0429874	Downregulated in hotspot-SETBP1-mutated aCML	FALSE	Somatic (unique)
ENSG00000103227	LMF1	-1.83792	2.87233	14.1576	0.00194239	0.046369	Downregulated in hotspot-SETBP1-mutated aCML	FALSE	Somatic (unique)
ENSG00000064545	TMEM161A	-1.80877	3.37205	14.9261	0.0015841	0.0429874	Downregulated in hotspot-SETBP1-mutated aCML	FALSE	Somatic (unique)
ENSG00000135426	KIAA0748	-1.79282	5.02965	14.3238	0.00185767	0.0453858	Downregulated in hotspot-SETBP1-mutated aCML	FALSE	Somatic (unique)
ENSG00000215788	TNFRSF25	-1.72127	2.80768	13.9836	0.00203584	0.0466455	Downregulated in hotspot-SETBP1-mutated aCML	FALSE	Somatic (unique)
ENSG00000187838	PLSCR3	-1.71583	4.35324	15.7415	0.0012839	0.0400477	Downregulated in hotspot-SETBP1-mutated aCML	FALSE	Somatic (unique)
ENSG00000072071	LPHN1	-1.70086	4.68667	18.2254	0.0007016	0.0372817	Downregulated in hotspot-SETBP1-mutated aCML	FALSE	Somatic (unique)
ENSG00000162729	IGSF8	-1.66015	4.00109	19.4827	0.00052631	0.0370445	Downregulated in hotspot-SETBP1-mutated aCML	FALSE	Somatic (unique)
ENSG00000136111	TBC1D4	-1.65627	3.86786	18.5059	0.000657357	0.0370605	Downregulated in hotspot-SETBP1-mutated aCML	FALSE	Somatic (unique)
ENSG00000206190	ATP10A	-1.58918	3.7698	19.2424	0.000555548	0.0370445	Downregulated in hotspot-SETBP1-mutated aCML	FALSE	Somatic (unique)
ENSG00000131067	GGT7	-1.58847	3.92857	18.1858	0.00070811	0.0374461	Downregulated in hotspot-SETBP1-mutated aCML	FALSE	Somatic (unique)
ENSG00000105662	CRTC1	-1.58419	4.5422	17.4567	0.000841314	0.0385729	Downregulated in hotspot-SETBP1-mutated aCML	FALSE	Somatic (unique)
ENSG00000090975	PITPNM2	-1.58057	4.16996	13.4206	0.00237536	0.0476749	Downregulated in hotspot-SETBP1-mutated aCML	FALSE	Somatic (unique)
ENSG00000099904	ZDHHC8	-1.5609	4.63584	16.1142	0.0011687	0.038897	Downregulated in hotspot-SETBP1-mutated aCML	FALSE	Somatic (unique)
ENSG00000136717	BIN1	-1.50949	4.81896	25.1088	0.000164672	0.0370445	Downregulated in hotspot-SETBP1-mutated aCML	FALSE	Somatic (unique)
ENSG00000111321	LTBR	-1.4567	5.30681	14.0387	0.00200571	0.0466455	Downregulated in hotspot-SETBP1-mutated aCML	FALSE	Somatic (unique)
ENSG00000169592	INO80E	-1.45461	6.12616	16.8709	0.000969256	0.038897	Downregulated in hotspot-SETBP1-mutated aCML	FALSE	Somatic (unique)
ENSG00000160953	MUM1	-1.42821	4.65668	16.324	0.00110907	0.038897	Downregulated in hotspot-SETBP1-mutated aCML	FALSE	Somatic (unique)
ENSG00000090006	LTBP4	-1.41505	4.49252	13.8468	0.00211296	0.0470663	Downregulated in hotspot-SETBP1-mutated aCML	FALSE	Somatic (unique)
ENSG00000126705	AHDC1	-1.41381	3.98749	19.787	0.000491777	0.0370445	Downregulated in hotspot-SETBP1-mutated aCML	FALSE	Somatic (unique)
ENSG00000204946	ZNF783	-1.4086	3.97836	18.6917	0.000629798	0.0370445	Downregulated in hotspot-SETBP1-mutated aCML	FALSE	Somatic (unique)
ENSG00000143515	ATP8B2	-1.39492	5.71803	28.4118	8.99916e-05	0.0370445	Downregulated in hotspot-SETBP1-mutated aCML	FALSE	Somatic (unique)
ENSG00000133612	AGAP3	-1.38989	4.79891	13.67	0.00221758	0.0475025	Downregulated in hotspot-SETBP1-mutated aCML	FALSE	Somatic (unique)
ENSG00000205336	GPR56	-1.38959	6.1263	14.0552	0.0019968	0.0466455	Downregulated in hotspot-SETBP1-mutated aCML	FALSE	Somatic (unique)
ENSG00000104903	LYL1	-1.36172	5.63803	14.5341	0.00175643	0.0448005	Downregulated in hotspot-SETBP1-mutated aCML	FALSE	Somatic (unique)
ENSG00000105808	RASA4	-1.32884	5.94729	16.0768	0.00117971	0.038897	Downregulated in hotspot-SETBP1-mutated aCML	FALSE	Somatic (unique)
ENSG00000136720	HS6ST1	-1.31272	5.27898	14.0544	0.00199723	0.0466455	Downregulated in hotspot-SETBP1-mutated aCML	FALSE	Somatic (unique)
ENSG00000076351	SLC46A1	-1.2999	4.5632	13.5133	0.00231528	0.0475025	Downregulated in hotspot-SETBP1-mutated aCML	FALSE	Somatic (unique)
ENSG00000178252	WDR6	-1.29327	7.87627	13.4136	0.00237999	0.0476749	Downregulated in hotspot-SETBP1-mutated aCML	FALSE	Somatic (unique)
ENSG00000142961	MOBKL2C	-1.23857	5.13138	13.1307	0.00257519	0.0497793	Downregulated in hotspot-SETBP1-mutated aCML	FALSE	Somatic (unique)
ENSG00000111203	ITFG2	-1.2338	4.7757	18.84	0.000608747	0.0370445	Downregulated in hotspot-SETBP1-mutated aCML	FALSE	Somatic (unique)
ENSG00000104814	MAP4K1	-1.19641	5.31087	15.2006	0.00147488	0.0416582	Downregulated in hotspot-SETBP1-mutated aCML	FALSE	Somatic (unique)
ENSG00000178104	PDE4DIP	-1.18076	5.49663	21.4256	0.000344862	0.0370445	Downregulated in hotspot-SETBP1-mutated aCML	FALSE	Somatic (unique)
ENSG00000158863	FAM160B2	-1.17745	5.56325	20.6981	0.000402846	0.0370445	Downregulated in hotspot-SETBP1-mutated aCML	FALSE	Somatic (unique)
ENSG00000058453	CROCC	-1.17556	4.48132	15.6129	0.0013266	0.0403059	Downregulated in hotspot-SETBP1-mutated aCML	FALSE	Somatic (unique)
ENSG00000172578	KLHL6	-1.17006	6.56932	14.4462	0.00179798	0.0452253	Downregulated in hotspot-SETBP1-mutated aCML	FALSE	Somatic (unique)
ENSG00000082512	TRAF5	-1.14454	5.05978	17.4752	0.000837605	0.038542	Downregulated in hotspot-SETBP1-mutated aCML	FALSE	Somatic (unique)
ENSG00000108262	GIT1	-0.986651	5.74422	13.3229	0.00244068	0.0480658	Downregulated in hotspot-SETBP1-mutated aCML	FALSE	Somatic (unique)
